# Supplementary material for: The mTORC2 subunit RICTOR drives breast cancer progression by promoting ganglioside biosynthesis through transcriptional and epigenetic mechanisms
Source: PLoS Biol. 2025 Sep 11;23(9):e3003362. doi: 10.1371/journal.pbio.3003362 (PMC12425323; doi:10.1371/journal.pbio.3003362)
Supplement: S1 Data — (S1_Data.XLSX) [file pbio.3003362.s012.xlsx]

## Sheet: Sheet
					Raw Data Sheet

## Sheet: Fig 1B
	C16:0		C18:0		C20:0		C22:0		C24:0		C24:1
Patient ID	N	T	N	T	N	T	N	T	N	T	N	T
090817_N	0.199822	0.18239	0.209928	0.7	0.240157	0.692308	0.914075	0.783133	0.636538	0.209459	0.228322	0.240458
130717_N	EV	EV	0.115942	0.53211	0.285714	5	EV	3	0.111111	1.5625	0.166667	0.875
130917_N	0.315789	0.506789	0.509434	1.34375	0.348315	0.948905	1.3642	3.33984	0.748538	1.61458	0.493473	0.879505
270917_N	EV	EV	0.4	1.94035	0.166667	0.138889	0.25	0.089286	0.115385	2.1875	0.044444	0.280702
AN1_1	0.253672	0.591795	0.492958	0.086207	0.007407	0.16	ND	0.362903	0.047771	0.011364	ND	0.03871
AN1_10	0.786319	0.77788	0.315254	ND	0.178073	0.333333	0.026197	ND	0.071443	ND	0.283381	0.105263
AN1_2	1.34027	1.45776	0.211268	0.020134	0.403101	0.027027	0.4	ND	ND	0.012214	0.014837	0.063636
AN1_3	0.450777	2.85719	0.395833	0.022901	ND	ND	0.018868	0.011561	ND	0.02924	ND	0.005865
AN1_5	0.880174	2.48655	0.010309	ND	0.416667	ND	ND	ND	ND	0.015873	ND	0.011173
AN1_6	0.521739	1.03721	0.64	ND	0.369231	ND	0.024845	ND	0.022642	0.044118	ND	0.074627
AN1_8	0.559813	1.68563	0.065306	ND	ND	0.150442	0.116556	0.004	0.014173	ND	ND	0.000617
AN1_9	EV	1.91662	ND	0.18	EV	ND	ND	ND	ND	ND	ND	0.038627
V13_N	0.28453	0.81519	EV	1.16677	EV	1.49738	EV	7.46213	1.82209	2.69498	EV	0.569409
V18_N	0.42757	0.121101	EV	0.555556	0.644444	0.344828	1.40196	0.698795	0.516556	0.604167	0.650284	0.288136
V19_N	0.407237	0.962535	0.519608	2.85366	1.31579	2.40909	EV	9.50794	1.13566	7.83398	EV	1.40832
V22_N			0.069231	0.884986	1.5	8.2069	0.208333	0.128205	0.315789	1.22222	0.06383	0.044118
V23_N	EV	0.395215	EV	0.829457	EV	0.404255	EV	1.20339	EV	0.428571	EV	0.252
V24_N	0.600203	0.338858	0.977352	0.586667	1.1891	0.837838	EV	0.936842	2.18182	0.308943	0.722449	0.349845
V31_N	0.152516	3.47129	0.555556	0.811518	0.322034	1.57895	0.982759	EV	0.131579	2.42241	0.698795	10.3043
V33_N	0.478673	0.273906	0.9	0.740741	0.666667	0.470588	2.14286	2.01333	1.475	1.06024	0.446281	0.321343
V41_N	0.25	0.333333	0.135135	1.68	0.095238	1.35294	0.461538	3.02857	0.185185	20.3333	0.708333	15.6364
V43_N	0.891541	0.443236	EV	0.504517	EV	0.598107	EV	1.99283	EV	1.16981	EV	0.211048
V48_N	0.358586	0.748031	0.6875	0.581818	0.056338	0.47541	0.724138	2.75	0.179487	0.301075	0.828571	35.1905
V5_N	1.08338	0.44919	EV	0.877193	2.70088	0.394737	EV	2.23077	EV	1.25	EV	0.434185
V51_N	0.577329	1.29711	1.94118	2.49038	0.623188	1.29825	EV	10.6168	2.70769	14.8831	EV	3.51584
V53_N	0.217188	1.67474	0.5	3.46258	0.393443	3.16456	1.94595	10.6012	0.425532	8.86388	0.604651	3.27081
V6_N	EV	EV	0.446667	0.162338	EV	0.055556	0	0.031496	0.552941	0.027079	0.066038	0.014403
							ND: Not Detected
							EV: Error Value

## Sheet: Fig 1C
Species	ADJACENT NORMAL						TUMOR TISSUE
GM3-d18:1/16:0	0.352284	0.962864	0.328787	0.0828196	0.866386	0.123071	0.836846	0.889074	0.342169	0.145317	ND	0.695602
GM3-d18:1/18:0	0.424519	0.236918	0.214019	0.0247213	0.451004	0.168043	0.748233	0.374063	0.364706	0.0896165	0.753261	0.613495
GM3-d18:1/20:0	0.168302	0.138638	0.582982	0.137761	0.439991	0.322185	0.962911	0.284124	0.502569	0.278092	0.615449	0.696966
GM3-d18:1/22:0	0.119315	0.276546	0.467331	0.0780144	0.324088	0.432477	0.888182	0.34778	0.23406	0.365757	0.940355	0.454256
GM3-d18:1/24:0	0.0662563	0.160832	0.142869	0.0308889	0.175296	0.108089	0.543718	0.343861	0.0961137	0.0934043	0.957003	0.397112
GM3-d18:1/24:1	0.196068	0.205748	0.36899	0.0710632	0.455023	0.162229	0.842308	0.932126	0.52946	0.137967	ND	0.449241
GD3-d18:1/16:0	0.822386	0.38422	0.209294	0.0420602	0.634149	0.0665976	0.319444	ND	0.383785	0.0629855	0.938072	0.177392
GD3-d18:1/18:0	0.507544	0.105707	0.019388	0.020812	0.120037	0.0270253	0.193068	0.913067	0.328629	0.0169775	0.233907	0.0468541
GD3-d18:1/20:0	0.524901	0.0815742	0.0471588	0.0122238	0.154062	0.0883931	0.282149	0.927706	0.275546	0.0293197	0.183524	0.122611
GD3-d18:1/22:0	0.71052	0.475474	0.160955	0.0550294	0.581757	0.130982	0.91587	ND	0.926805	0.161691	0.991762	0.291056
GD3-d18:1/24:0	0.454084	0.249668	0.0562967	0.0479988	0.348064	0.057641	0.793274	ND	0.588755	0.0646835	0.851766	0.109449
GD3-d18:1/24:1	0.727309	0.144589	0.165114	0.0370754	0.52745	0.0872373	0.558326	ND	0.943258	0.0813197	0.632306	0.274498
GD2-d18:1/16:0	0.0365898	0.365495	0.0973494	0.00993714	0.100563	0.0116847	0.136164	0.978571	0.040754	ND	0.314599	0.0338432
GD2-d18:1/24:0	0.052841	0.0731917	0.0675192	0.00778376	0.0215564	0.0402707	0.270419	0.857652	0.157251	0.0284373	0.289347	0.0297682
GD2-d18:1/24:1	0.0945953	0.0397177	ND	0.0168009	0.118526	0.062893	0.256535	0.976952	0.0892509	ND	0.339821	0.0879642
GM1-d18:1/18:0	0.347326	0.571578	0.387753	0.581582	0.645677	0.828725	0.41037	0.457428	0.765078	0.594363	0.573423	0.575277
GM2-d18:1/18:0	0.711715	0.703713	0.848775	0.778148	0.609363	0.78874	0.723884	0.628689	0.672154	0.657287	0.557276	0.64034
												ND: Not detected

## Sheet: Fig 1D
Sample Name	GM3-d18:1/16:0	GM3-d18:1/18:0	GM3-d18:1/20:0	GM3-d18:1/22:0	GM3-d18:1/24:0	GM3-d18:1/24:1
LNCB_008N_BR1	10.9104	2.34873	0.783335	2.9378	2.40328	8.99519
LNCB_019N_BR2	29.8202	1.31079	0.645272	6.80919	5.83377	9.43928
LNCB_027N_BR3	10.1826	1.1841	2.71341	11.5067	5.18219	16.9285
LNCB_028N_BR4	2.56495	0.136775	0.641187	1.92089	1.12042	3.26023
LNCB_035N_BR5	26.8323	2.49526	2.04788	7.97978	6.35841	20.8755
LNCB_038N_BR6	3.81155	0.929728	1.49957	10.6485	3.92065	7.44273
LNCB_004T_BR1	25.9174	4.13974	4.48173	21.869	19.722	38.6433
LNCB_008T_BR2	27.5349	2.06957	1.32241	8.56313	12.4727	42.7639
LNCB_022T_BR3	10.5971	2.0178	2.33914	5.76309	3.48628	24.2905
LNCB_028T_BR4	4.50053	0.495819	1.29434	9.00575	3.388	6.32961
LNCB_034T_BR5	57.8635	4.16755	2.86452	23.1536	34.7129	60.2725
LNCB_035T_BR6	21.543	3.39427	3.24393	11.1848	14.4042	20.6102

## Sheet: Fig 1E
Sample Name	GD3-d18:1/16:0	GD3-d18:1/18:0	GD3-d18:1/20:0	GD3-d18:1/22:0	GD3-d18:1/24:0	GD3-d18:1/24:1
LNCB_008N_BR1	18.5157	5.41831	5.34153	5.02102	9.2376	53.7533
LNCB_019N_BR2	8.65056	1.12848	0.830119	3.36003	5.07909	10.6862
LNCB_027N_BR3	4.71216	0.206977	0.4799	1.13742	1.14526	12.2031
LNCB_028N_BR4	0.946968	0.22218	0.124393	0.388876	0.976458	2.74014
LNCB_035N_BR5	14.2776	1.28146	1.56777	4.11109	7.0808	38.9823
LNCB_038N_BR6	1.49942	0.28851	0.89951	0.925607	1.17261	6.44746
LNCB_004T_BR1	7.19216	2.06111	2.87122	6.47216	16.1379	41.2643
LNCB_008T_BR2	84.6473	9.74749	9.44057	32.942	80.4394	239.133
LNCB_022T_BR3	8.64076	3.50829	2.80402	6.54944	11.9773	69.7134
LNCB_028T_BR4	1.41809	0.181244	0.298365	1.14262	1.31588	6.01011
LNCB_034T_BR5	21.1203	2.49709	1.86758	7.00847	17.3278	46.7319
LNCB_035T_BR6	3.99391	0.500194	1.24772	2.0568	2.22657	20.2873

## Sheet: Fig 1F
Sample Name	GD2-d18:1/16:0	GD2-d18:1/24:0	GD2-d18:1/24:1
LNCB_008N_BR1	0.466495	0.277261	0.633611
LNCB_019N_BR2	2.10177	0.384043	0.266034
LNCB_027N_BR3	0.559804	ND	1.16398
LNCB_028N_BR4	0.0571432	0.040842	0.112534
LNCB_035N_BR5	0.75748	0.113108	0.793899
LNCB_038N_BR6	0.0671924	0.211303	0.421265
LNCB_004T_BR1	0.783008	1.41891	1.7183
LNCB_008T_BR2	5.62724	4.50017	6.54374
LNCB_022T_BR3	0.234354	0.825109	0.597813
LNCB_028T_BR4	0.108599	0.0931302	0.556863
LNCB_034T_BR5	1.80909	1.51823	2.27616
LNCB_035T_BR6	0.194614	0.102889	0.589194
		ND: Not detected

## Sheet: Fig 1G
Sample Name	GM2_d18:1_C18:0
LNCB_008N_BR1	0.777315
LNCB_019N_BR2	1.27919
LNCB_027N_BR3	0.86779
LNCB_028N_BR4	1.30158
LNCB_035N_BR5	1.44502
LNCB_038N_BR6	1.85468
LNCB_004T_BR1	1.02372
LNCB_008T_BR2	1.71224
LNCB_022T_BR3	1.33018
LNCB_028T_BR4	1.28332
LNCB_034T_BR5	1.28747
LNCB_035T_BR6	1.82244
LNCB_002T_BR7	0.918407

## Sheet: Fig1H
Sample Name	GM1_d18:1_C18:0
LNCB_008N_BR1	3.49634
LNCB_019N_BR2	2.73752
LNCB_027N_BR3	4.16965
LNCB_028N_BR4	3.82269
LNCB_035N_BR5	2.99352
LNCB_038N_BR6	3.87473
LNCB_004T_BR1	3.08846
LNCB_008T_BR2	3.73921
LNCB_022T_BR3	3.22896
LNCB_028T_BR4	2.73764
LNCB_034T_BR5	3.1457
LNCB_035T_BR6	3.79885
LNCB_002T_BR7	3.55612

## Sheet: Fig 1J
	pmol/mg protein												Fold Change
Sphingolipid Class	MCF-7					MCF-7_UGCGOE							MCF-7_UGCGOE
	BR1	BR2	BR3	BR4	BR5	BR1	BR2	BR3	BR4	BR5		MCF-7 (Average)	BR1	BR2	BR3	BR4	BR5
Glucosyl Ceramide	20.248	23.5379	21.0155	31.9096	44.4394	144.766	375.837	318.887	285.142	199.662		28.2301	5.12806	13.3133	11.296	10.1006	7.07269
	0.304814	0.317197	0.166255	0.262142	0.327168	1.54451	4.08396	3.76189	3.66102	2.40753		0.275515	5.60589	14.823	13.654	13.2879	8.7383
	0.0943393	0.060778	0.0360352	0.106873	0.0612566	0.407428	1.16355	1.28964	1.10895	0.651574		0.0718563	5.67003	16.1927	17.9475	15.4328	9.06774
	1.76871	2.7773	2.76624	2.17946	3.02141	14.0314	28.3984	30.0945	28.3531	16.1654		2.50262	5.60666	11.3474	12.0252	11.3293	6.4594
	2.4451	5.35444	4.4792	2.70983	5.12098	29.6979	65.4764	72.6585	67.1588	38.0072		4.02191	7.38402	16.2799	18.0657	16.6982	9.45004
	6.0512	6.992	7.96205	7.99749	7.76867	14.4859	42.8935	35.1892	32.4282	21.5767		7.35428	1.96973	5.83246	4.78486	4.40943	2.9339

## Sheet: Fig 1K
Sample Name	GM3-d18:1/16:0	GM3-d18:1/18:0	GM3-d18:1/20:0	GM3-d18:1/22:0	GM3-d18:1/24:0	GM3-d18:1/24:1
MCF-7_BR1	415.877	5.25251	1.29214	11.3873	16.1629	21.177
MCF-7_BR2	50.3949	0.844949	0.279111	2.07764	4.16195	4.43697
MCF-7_BR3	211.754	3.14181	0.634944	6.32877	9.05836	9.78169
MCF-7_UGCG OE_BR1	459.277	8.84215	2.70686	50.1405	109.549	111.838
MCF-7_UGCG OE_BR2	836.682	15.9419	5.22708	100.154	221.833	220.847
MCF-7_UGCG OE_BR3	603.149	11.6957	3.29522	72.8261	178.147	171.517
MCF-7_UGCG OE_BR4	ND	8.79764	2.57364	47.0405	113.539	120.741
				ND: Not Detected

[truncated: 6 more sheets: Fig 1L, Fig 1M, Fig 1N, Fig 1O, Fig 1P, Fig 1Q]
