# Supplementary material for: The mTORC2 subunit RICTOR drives breast cancer progression by promoting ganglioside biosynthesis through transcriptional and epigenetic mechanisms
Source: PLoS Biol. 2025 Sep 11;23(9):e3003362. doi: 10.1371/journal.pbio.3003362 (PMC12425323; doi:10.1371/journal.pbio.3003362)
Supplement: S2 Data — (S2_Data.XLSX) [file pbio.3003362.s013.xlsx]

## Sheet: Fig 2C
																	Normalized Value
					Groups	Time	BR1									Groups	Time	BR1								Average		Average
					MCF-7	24h	1.126	1.254	1.265	1.253	1.114	1.562	0.958	1.147		MCF-7	24h	1	1	1	1	1	1	1	1	1		Groups	Time	BR1	BR2	BR3	BR4
						48h	2.065	2.145	2.165	2.047	2.045	2.152	2.414	2.312			48h	1.83393	1.71053	1.71146	1.63368	1.83573	1.37772	2.51983	2.01569	1.82982		MCF-7	24h	1	1	1	1
						72h	2.935	2.856	3.225	3.025	3.125	3.335	3.241	3.339			72h	2.60657	2.27751	2.54941	2.41421	2.80521	2.13508	3.38309	2.91107	2.63527			48h	1.82982	2.001	1.65695	1.85569
					MCF-7_SCRMSH	24h	1.156	1.145	1.528	1.241	1.336	1.201	1.01	0.968		MCF-7_SCRMSH	24h	1.02664	0.913078	1.20791	0.990423	1.19928	0.768886	1.05428	0.843941	1.00055			72h	2.63527	2.82083	2.41852	2.60144
						48h	1.987	1.857	2.025	2.036	2.147	2.146	2.145	2.155			48h	1.76465	1.48086	1.60079	1.6249	1.92729	1.37388	2.23904	1.87881	1.73628		MCF-7_VECTOE	24h	1.00055	0.983015	0.99406	1.00221
						72h	3.256	3.335	3.241	3.254	3.126	3.025	3.029	3.156			72h	2.89165	2.65949	2.56206	2.59697	2.8061	1.93662	3.1618	2.75153	2.67078			48h	1.73628	1.86795	1.73146	1.87433
					MCF-7_RICTORSH	24h	1.029	0.895	0.918	0.988	0.927	0.998	0.994	0.921		MCF-7_RICTORSH	24h	0.913854	0.713716	0.725692	0.788508	0.832136	0.638924	1.03758	0.802964	0.806672			72h	2.67078	2.70257	2.30626	2.46577
						48h	1.737	1.747	1.569	1.589	1.569	1.61	1.458	1.748			48h	1.54263	1.39314	1.24032	1.26816	1.40844	1.03073	1.52192	1.52398	1.36616		MCF-7_UGCGOE	24h	0.806672	0.837615	0.743583	0.806056
						72h	2.569	2.547	2.897	2.641	2.598	2.748	2.658	2.584			72h	2.28153	2.0311	2.29012	2.10774	2.33214	1.75928	2.77453	2.25283	2.22866			48h	1.36616	1.43754	1.25923	1.28876
																													72h	2.22866	2.04798	1.88354	1.93579
					Groups	Time	BR2									Groups	Time	BR2								Average
					MCF-7	24h	1.256	1.221	1.024	1.025	1.259	1.258	1.263	1.147		MCF-7	24h	1	1	1	1	1	1	1	1	1
						48h	2.456	2.541	2.417	2.419	2.265	2.149	2.241	2.259			48h	1.95541	2.08108	2.36035	2.36	1.79905	1.70827	1.77435	1.96949	2.001
						72h	3.256	3.654	3.235	3.325	3.336	3.259	3.158	3.255			72h	2.59236	2.99263	3.15918	3.2439	2.64972	2.59062	2.5004	2.83784	2.82083
					MCF-7_SCRMSH	24h	1.025	1.026	1.114	1.247	1.259	1.258	1.023	1.254		MCF-7_SCRMSH	24h	0.816083	0.840295	1.08789	1.21659	1	1	0.809976	1.09329	0.983015
						48h	2.145	2.149	2.159	2.518	2.417	1.958	1.999	2.124			48h	1.7078	1.76003	2.1084	2.45659	1.91978	1.55644	1.58274	1.85179	1.86795
						72h	3.025	3.025	3.026	3.125	3.259	3.256	3.338	3.339			72h	2.40844	2.47748	2.95508	3.04878	2.58856	2.58824	2.64291	2.91107	2.70257
					MCF-7_RICTORSH	24h	0.997	0.859	0.974	1.025	1.025	1.258	0.874	0.856		MCF-7_RICTORSH	24h	0.79379	0.703522	0.951172	1	0.814138	1	0.692003	0.746295	0.837615
						48h	1.665	1.542	1.659	1.589	1.748	1.789	1.777	1.748			48h	1.32564	1.2629	1.62012	1.55024	1.3884	1.4221	1.40697	1.52398	1.43754
						72h	2.528	2.598	2.415	2.365	2.371	2.174	2.175	2.574			72h	2.01274	2.12776	2.3584	2.30732	1.88324	1.72814	1.72209	2.24412	2.04798
					Groups	Time	BR3									Groups	Time	BR3								Average
					MCF-7	24h	1.148	1.491	1.352	1.452	1.478	1.524	1.332	1.247		MCF-7	24h	1	1	1	1	1	1	1	1	1
						48h	2.258	2.145	2.146	2.258	2.359	2.358	2.229	2.358			48h	1.9669	1.43863	1.58728	1.5551	1.59608	1.54724	1.67342	1.89094	1.65695
						72h	3.365	3.459	3.254	3.254	3.294	3.335	3.241	3.241			72h	2.93118	2.31992	2.4068	2.24105	2.22869	2.18832	2.43318	2.59904	2.41852
					MCF-7_SCRMSH	24h	1.356	1.352	1.457	1.128	1.569	1.457	1.324	1.245		MCF-7_SCRMSH	24h	1.18118	0.906774	1.07766	0.77686	1.06157	0.956037	0.993994	0.998396	0.99406
						48h	2.229	2.39	2.397	2.205	2.451	2.458	2.457	2.369			48h	1.94164	1.60295	1.77293	1.5186	1.65832	1.61286	1.84459	1.89976	1.73146
						72h	3.124	3.029	3.254	3.124	3.247	3.025	3.125	3.256			72h	2.72125	2.03152	2.4068	2.15152	2.19689	1.98491	2.3461	2.61107	2.30626
					MCF-7_RICTORSH	24h	1.125	0.985	0.963	0.963	1.114	1.024	0.985	0.957		MCF-7_RICTORSH	24h	0.979965	0.66063	0.712278	0.663223	0.753721	0.671916	0.739489	0.767442	0.743583
						48h	1.845	1.857	1.717	1.564	1.459	1.658	1.748	1.854			48h	1.60714	1.24547	1.26997	1.07713	0.987145	1.08793	1.31231	1.48677	1.25923
						72h	2.569	2.547	2.749	2.584	2.534	2.587	2.459	2.558			72h	2.2378	1.70825	2.03328	1.77961	1.71448	1.69751	1.8461	2.05132	1.88354
					Groups	Time	BR4									Groups	Time	BR4								Average
					MCF-7	24h	1.459	1.524	1.635	1.254	1.222	1.358	1.477	1.325		MCF-7	24h	1	1	1	1	1	1	1	1	1
						48h	2.748	2.489	2.789	2.541	2.653	2.589	2.459	2.457			48h	1.88348	1.6332	1.70581	2.02632	2.17103	1.90648	1.66486	1.85434	1.85569
						72h	3.578	3.596	3.584	3.258	3.658	3.658	3.857	3.857			72h	2.45236	2.35958	2.19205	2.59809	2.99345	2.69367	2.61137	2.91094	2.60144
					MCF-7_SCRMSH	24h	1.524	1.444	1.451	1.325	1.398	1.368	1.337	1.358		MCF-7_SCRMSH	24h	1.04455	0.947507	0.887462	1.05662	1.14403	1.00736	0.905213	1.02491	1.00221
						48h	2.658	2.548	2.758	2.458	2.494	2.687	2.589	2.758			48h	1.8218	1.67192	1.68685	1.96013	2.04092	1.97865	1.75288	2.08151	1.87433
						72h	3.339	3.658	3.524	3.258	3.456	3.257	3.478	3.581			72h	2.28855	2.40026	2.15535	2.59809	2.82815	2.39838	2.35477	2.70264	2.46577
					MCF-7_RICTORSH	24h	1.141	1.269	1.258	1.154	1.151	1.017	1.005	1.024		MCF-7_RICTORSH	24h	0.782042	0.832677	0.769419	0.920255	0.941899	0.748895	0.680433	0.77283	0.806056
						48h	1.965	1.587	1.657	1.758	1.759	1.857	1.885	1.886			48h	1.34681	1.04134	1.01346	1.40191	1.43944	1.36745	1.27624	1.4234	1.28876
						72h	2.848	2.559	2.549	2.584	2.734	2.889	2.654	2.748			72h	1.95202	1.67913	1.55902	2.06061	2.23732	2.12739	1.79689	2.07396	1.93579

## Sheet: FIG 2D
Group	Mice No.	Day 0	Day 3	Day 6	Day 9	Day 12	Day 15	Day 18
MCF-7_SCRAM_SH	1	31.768	39.546	55.6875	77.2475	226.148	585	1240.58
	2	37.6	37.6	60.7475	65.596	270.738	377.196	937.998
	3	43.4515	44.376	77.064	130.977	389.803	772.808	1804.35
	4	44.376	46.464	47.432	47.432	85.176	128.993	343.255
	5	34.225	34.225	30.625	47.2	119.646	281.75	582.813
MCF-7_RICTOR_SH	1	36.822	36.1	36.1	36.1	36.1	36.822	53.802
	2	47.1495	47.1495	46.225	48.074	48.074	48.074	50.336
	3	44.1	44.1	44.1	44.1	127.008	171.088	585.216
	4	Palpable	34.4	34.4	34.4	34.4	34.4	205.8
	5	42.592	42.592	42.592	42.592	58.5385	58.5385	115.351

## Sheet: Fig 2E
	Species	MCF-7					MCF-7_RICTOR_Sh
Glucosylceramide	C16:0	62.1948	63.8899	50.153	51.5984	100	61.4505	71.4518	65.2124	49.7797	21.8436
	C18:0	54.1588	88.7846	63.6012	65.6473	100	46.0206	51.4614	73.6248	51.7634	34.8773
	C20:0	55.3017	52.1948	77.3259	67.467	100	37.6652	39.3707	63.8641	39.8817	49.6237
	C22:0	54.761	61.6523	79.8071	75.1476	100	36.9615	31.7001	53.1605	41.8501	44.3498
	C24:0	73.8273	71.7875	66.7442	78.458	100	43.4017	42.1344	86.1579	52.9445	44.9978
	C24:1	58.5717	83.5783	100	90.5597	86.021	46.3957	41.6088	65.0577	53.744	51.8291
Ceramide	C16:0	27.0946	27.962	25.7573	28.9362	27.2245	65.3667	91.611	100	77.4839	79.9677
	C18:0	15.6203	16.7869	18.3979	14.3822	13.7657	83.3331	89.5293	44.4302	100	55.8368
	C20:0	13.9644	7.88861	6.54718	10.4365	12.5041	79.615	87.3563	100	97.9231	77.7158
	C22:0	10.9397	14.3221	6.24825	19.1748	12.8557	85.8317	100	75.6264	80.1093	89.524
	C24:0	8.28918	9.74862	2.23983	14.1795	10.0533	65.7836	71.6185	92.023	100	72.4236
	C24:1	36.5418	25.3443	43.2466	29.3494	32.8628	73.9512	72.9995	100	79.7851	61.1397

## Sheet: Fig 2F
		pmol/mg protein												Fold Change
Sphingolipid Class	Species Targeted	MCF-7						MCF-7_RICTORSH						MCF-7_RICTORSH
		BR1	BR2	BR3	BR4	BR5	Average	BR1	BR2	BR3	BR4	BR5		BR1	BR2	BR3	BR4	BR5
Ceramide	C16:0	45.1299	46.5748	42.9026	48.1975	45.3464	45.6302	108.878	152.592	166.565	129.061	133.198		2.38609	3.34409	3.65031	2.8284	2.91907
	C18:0	1.5335	1.64803	1.80619	1.41195	1.35143	1.55022	8.1811	8.7894	4.36187	9.81735	5.48169		5.27738	5.66978	2.81371	6.33288	3.53608
	C20:0	0.781199	0.441305	0.366263	0.583839	0.699507	0.574423	4.45383	4.88689	5.59421	5.47802	4.34758		7.75358	8.50748	9.73883	9.53657	7.56861
	C22:0	2.74248	3.59043	1.56638	4.80696	3.2228	3.18581	21.5173	25.0691	18.9589	20.0827	22.4429		6.75409	7.86899	5.95104	6.30379	7.04464
	C24:0	11.217	13.1919	3.03095	19.1878	13.6041	12.0463	89.0187	96.9146	124.526	135.321	98.004		7.38969	13.1148	9.49505	14.2517	6.87665
	C24:1	34.557	23.9678	40.8976	27.7553	31.0779	31.6511	69.9345	69.0345	94.5685	75.4515	57.8188		2.20954	2.18111	2.98784	2.38385	1.82676
		pmol/mg protein												Fold Change
Sphingolipid Class	Species Targeted	MCF-7						MCF-7_RICTORSH						MCF-7_RICTORSH
		BR1	BR2	BR3	BR4	BR5	Average	BR1	BR2	BR3	BR4	BR5		BR1	BR2	BR3	BR4	BR5
Glucosyl Ceramide	C16:0	114.812	117.941	92.583	95.2511	184.601	121.038	113.438	131.901	120.383	91.8939	40.3236		0.937213	1.08975	0.994588	0.759217	0.333149
	C18:0	1.32809	2.17718	1.55963	1.60981	2.45221	1.82538	1.12852	1.26194	1.80543	1.26935	0.855264		0.618238	0.691329	0.98907	0.695387	0.468539
	C20:0	0.471034	0.444571	0.658627	0.574653	0.851754	0.600128	0.320815	0.335341	0.543965	0.339694	0.422672		0.534578	0.558783	0.906415	0.566035	0.704303
	C22:0	14.0288	15.7943	20.4452	19.2515	25.6183	19.0276	9.46891	8.12103	13.6188	10.7213	11.3617		0.49764	0.426802	0.715739	0.563459	0.597114
	C24:0	46.1525	44.8773	41.7245	49.0473	62.5141	48.8632	27.1322	26.34	53.8609	33.0978	28.13		0.555269	0.539056	1.10228	0.677357	0.575689
	C24:1	16.525	23.5802	28.2133	25.5498	24.2693	23.6275	13.0897	11.7392	18.3549	15.1629	14.6227		0.554003	0.496844	0.776844	0.641749	0.618883

## Sheet: Fig 2G
			Raw cq		Raw cq		Average	Average	ΔCT	ΔΔCT	FC	exp
	Sample		UGCG		Actin		UGCG	Actin	UGCG	UGCG	2^ΔΔCT	2^ΔCT
			TR1	TR2	TR1	TR2
	MCF-7	BR1	31.83	30.56	16.27	15.93	31.195	16.1	15.095	14.995		2.85728e-05
		BR2	28.69	27.58	13.22	13.1	28.135	13.16	14.975			3.1051e-05
		BR3	28.6	27.93	15.17	13.96	28.265	14.565	13.7			7.51431e-05
		BR4	29.39	29.7	15.01	13.13	29.545	14.07	15.475			2.19564e-05
		BR5	29.62	28.67	14.44	12.47	29.145	13.455	15.69			1.89164e-05
		BR6	28.99	29.53	15.12	13.33	29.26	14.225	15.035			2.97861e-05
		BR1	29.96	30.45	14.88	14.82	30.205	14.85	15.355	0.36	0.779165	2.38608e-05
		BR2	28.94	29.82	13.2	13.05	29.38	13.125	16.255	1.26	0.417544	1.27867e-05
		BR3	30.16	30.48	13.43	13.88	30.32	13.655	16.665	1.67	0.314253	9.62355e-06
		BR4	29.11	29.59	13.37	13.49	29.35	13.43	15.92	0.925	0.526681	1.61288e-05

## Sheet: Fig 2H
		Raw Quantification									Normalized Expression										Fold Change (WRTS)
		MCF-7			MCF-7_SCRM			MCF-7_RICTORSH			MCF-7			MCF-7_SCRM			MCF-7_RICTORSH				MCF-7_RICTOR SH
		1	2	3	1	2	3	1	2	3	1	2	3	1	2	3	1	2	3		1	2	3
	UGCG	12765.9	14576.2	11625.8	13652.7	12635.4	16726.1	5235.9	3537.8	2573.1	0.681717	0.826545	0.709873	1.08035	0.917923	1.22639	0.364711	0.224818	0.171688		0.337586	0.24492	0.139995
	GBA	14626.1	15276.3	16727.2	11635	12736.5	11765.3	10938	11765.1	10876.1	0.781054	0.866244	1.02136	0.920687	0.925268	0.862654	0.761895	0.747641	0.725697		1.17877	1.06814	0.844609
	ACTIN	18726.1	17635.1	16377.3	12637.3	13765.2	13638.5	14356.3	15736.3	14987.1

## Sheet: Fig 2I
Sample Name	GM3-d18:1/16:0	GM3-d18:1/18:0	GM3-d18:1/20:0	GM3-d18:1/22:0	GM3-d18:1/24:0	GM3-d18:1/24:1
MCF-7_BR1	539.459	9.25582	2.61678	65.3555	194.996	156.151
MCF-7_BR2	679.774	11.6767	3.29872	82.1102	245.138	196.302
MCF-7_BR3	841.03	15.6309	5.26868	38.6595	77.4775	83.2267
MCF-7_BR4	ND	22.9199	4.67781	46.4643	66.3186	71.658
MCF-7_RICTOR Sh_BR1	323.523	5.04568	1.28287	26.1648	83.8583	71.4647
MCF-7_RICTOR Sh_BR2	256.783	3.56678	0.985208	17.8438	45.3691	44.9861
MCF-7_RICTOR Sh_BR3	250.91	5.35242	1.74093	26.8393	62.7178	76.9123
MCF-7_RICTOR Sh_BR4	306.828	4.20742	1.22678	23.0093	69.9126	60.3603
					ND: Not detected

## Sheet: Fig 2J
Sample Name	GD3-d18:1/16:0	GD3-d18:1/18:0	GD3-d18:1/20:0	GD3-d18:1/22:0	GD3-d18:1/24:0	GD3-d18:1/24:1
MCF-7_BR1	1.29398	0.259043	0.100407	0.125521	0.006555	0.037876
MCF-7_BR2	3.50823	0.268176	0.655519	0.2302	0.412274	0.364775
MCF-7_BR3	1.67243	0.200855	1.71926	0.13382	0.189173	0.379389
MCF-7_BR4	3.21494	0.670764	2.0463	0.030907	ND	0.812989
MCF-7_RICTOR Sh_BR1	1.04393	0.21704	0.13712	0.111039	0.019415	0.0098165
MCF-7_RICTOR Sh_BR2	1.1198	0.174157	0.109135	0.173236	0.0041005	0.0140555
MCF-7_RICTOR Sh_BR3	0.962679	0.213731	0.0528565	0.064826	ND	0.002929
MCF-7_RICTOR Sh_BR4	1.54509	0.223087	0.086718	0.168479	0.007023	0.0051625
					ND: Not detected

## Sheet: Fig 2K
Sample Name	GD2-d18:1/16:0	GD2-d18:1/18:0
MCF-7_BR1	0.32897	0.225414
MCF-7_BR2	0.314585	0.101705
MCF-7_BR3	0.089178	0
MCF-7_RICTOR Sh_BR1	0.281198	0.11814
MCF-7_RICTOR Sh_BR2	0.292087	0.150469
MCF-7_RICTOR Sh_BR3	0.364928	0.119203
MCF-7_RICTOR Sh_BR4	0.34461	0.195125

## Sheet: Fig 2L
Sample Name	GM2-d18:1/16:0	GM2-d18:1/18:0	GM2-d18:1/22:0	GM2-d18:1/24:0	GM2-d18:1/24:1
MCF-7_BR1	1.13489	0.774956	0.103527	0.108451	0.0979715
MCF-7_BR2	2.4902	1.09191	0.251155	0.095522	0.121753
MCF-7_BR3	0.983661	0.740929	0	0.086145	ND
MCF-7_BR4	1.57864	0.705164	ND	0.109052	0.0360465
MCF-7_RICTOR Sh_BR1	0.740097	0.472012	0.0875385	0.0950325	0.238529
MCF-7_RICTOR Sh_BR2	0.650289	0.488489	0.13023	0.0506165	0.191313
MCF-7_RICTOR Sh_BR3	0.573058	0.339505	0.0781825	0.107061	0.141749
MCF-7_RICTOR Sh_BR4	0.826864	0.529672	0.198519	0.0744355	0.18182
				ND: Not detected

[truncated: 3 more sheets: Fig 2M, Fig 2O, Fig 2P]
