# Supplementary material for: The mTORC2 subunit RICTOR drives breast cancer progression by promoting ganglioside biosynthesis through transcriptional and epigenetic mechanisms
Source: PLoS Biol. 2025 Sep 11;23(9):e3003362. doi: 10.1371/journal.pbio.3003362 (PMC12425323; doi:10.1371/journal.pbio.3003362)
Supplement: S3 Data — (S3_Data.XLSX) [file pbio.3003362.s014.xlsx]

## Sheet: Fig 3B
			Raw cq		Raw cq		Average	Average	ΔCT	ΔΔCT	FC	exp
	Sample		ELF1		Actin		ELF1	Actin	ELF1	ELF1	2^ΔΔCT	2^ΔCT
			TR1	TR2	TR1	TR2
	MCF-7	BR1	22.63	22.67	18.75	17.3	22.65	18.025	4.625	4.802		0.0405262
		BR2	23.75	24.51	18.83	19.23	24.13	19.03	5.1			0.0291573
		BR3	23.73	23.37	19.57	18.37	23.55	18.97	4.58			0.0418102
		BR4	23.78	23.86	19.6	19.23	23.82	19.415	4.405			0.0472023
		BR5	23.08	22.71	18.17	17.02	22.895	17.595	5.3			0.0253829
	MCF-7_RICTORSh	BR1	24.04	24.34	18.63	18.53	24.19	18.58	5.61	0.808	0.571173	0.0204749
		BR2	23.52	23.67	17.84	19.35	23.595	18.595	5	0.198	0.871758	0.03125
		BR3	24.15	24.06	19.31	17.71	24.105	18.51	5.595	0.793	0.577143	0.0206889
		BR5	22.76	22.71	17.44	16.97	22.735	17.205	5.53	0.728	0.60374	0.0216423
			Raw cq		Raw cq		Average	Average	ΔCT	ΔΔCT	FC	exp
	Sample		ZFX		Actin		ZFX	Actin	ZFX	ZFX	2^ΔΔCT	2^ΔCT
			TR1	TR2	TR1	TR2
	MCF-7	BR1	20.89	20.82	20.14	19.76	20.855	19.95	0.905	1.068		0.534033
		BR2	19.29	19.06	19.25	19.04	19.175	19.145	0.03			0.97942
		BR3	20.21	20.8	17.67	17.67	20.505	17.67	2.835			0.140146
		BR4	19.56	19.86	18.97	18.95	19.71	18.96	0.75			0.594604
		BR5	19.87	20.5	19.15	19.58	20.185	19.365	0.82			0.566442
		BR1	20.7	21.3	18.89	18.9	21	18.895	2.105	1.037	0.48734	0.232451
		BR2	19.54	19.65	16.75	16.69	19.595	16.72	2.875	1.807	0.285785	0.136313
		BR3	22.53	22.41	19.58	19.63	22.47	19.605	2.865	1.797	0.287772	0.137262
			Raw cq		Raw cq		Average	Average	ΔCT	ΔΔCT	FC	exp
	Sample		CTCF		Actin		CTCF	Actin	CTCF	CTCF	2^ΔΔCT	2^ΔCT
			TR1	TR2	TR1	TR2
	MCF-7	BR1	20.87	20.91	20.14	19.76	20.89	19.95	0.94	1.625		0.521233
		BR2	19.89	19.73	19.25	19.04	19.81	19.145	0.665			0.630689
		BR3	22.53	21.4	17.67	17.67	21.965	17.67	4.295			0.050942
		BR4	19.6	19.56	18.97	18.95	19.58	18.96	0.62			0.650671
		BR5	20.61	21.33	19.15	19.58	20.97	19.365	1.605			0.328736
		BR1	21.28	21.38	18.89	18.9	21.33	18.895	2.435	0.81	0.570382	0.184923
		BR2	20.26	19.82	16.75	16.69	20.04	16.72	3.32	1.695	0.308855	0.100134
		BR3	21.68	21.56	19.58	19.63	21.62	19.605	2.015	0.39	0.76313	0.247414

## Sheet: Fig 3C
	BR1
		ZFX Pooldown			IgG Pooldown			Input
		Raw Cq			Raw Cq			Raw Cq			ZFX-Input	IgG-Input	ZFX(N)-IgG(N)	FC (2^ΔΔCT)
		TR1	TR2	Average	TR1	TR2	Average	TR1	TR2	Average
	MCF-7	27.88	28.68	28.28	29.52	28.91	29.215	26.33	26.49	26.41	1.87	2.805	-0.935	1.91189
	MCF-7_RICTORSH	27.88	28.84	28.36	28.01	27.48	27.745	26.92	27.49	27.205	1.155	0.54	0.615	0.65293
																		MCF-7	MCF-7 RS	Fold Change
	BR2															ZFX	BR1	1.91189	0.65293	0.34151
		ZFX Pooldown			IgG Pooldown			Input									BR2	2.07772	0.690159	0.332171
		Raw Cq			Raw Cq			Raw Cq			ZFX-Input	IgG-Input	ZFX(N)-IgG(N)	FC (2^ΔΔCT)			BR3	1.04247	0.685391	0.657471
		TR1	TR2	Average	TR1	TR2	Average	TR1	TR2	Average
	MCF-7	28.44	29.88	29.16	29.84	30.59	30.215	30.04	30.53	30.285	-1.125	-0.07	-1.055	2.07772
	MCF-7_RICTORSH	29.5	30.75	30.125	29.23	29.95	29.59	29.33	28.97	29.15	0.975	0.44	0.535	0.690159
	BR3
		ZFX Pooldown			IgG Pooldown			Input
		Raw Cq			Raw Cq			Raw Cq			ZFX-Input	IgG-Input	ZFX(N)-IgG(N)	FC (2^ΔΔCT)
		TR1	TR2	Average	TR1	TR2	Average	TR1	TR2	Average
	MCF-7	30.27	29.63	29.95	30.26	30.64	30.45	29.88	30.34	30.11	-0.16	0.34	-0.5	1.41421
	MCF-7_RICTORSH	30.4	30.82	30.61	30.52	29.61	30.065	29.18	30.56	29.87	0.74	0.195	0.545	0.685391

## Sheet: Fig 3G
		Raw Quantification								Actin Normalized Expression								Fold Change
		MCF-7				MCF-7_RICTORSH				MCF-7				MCF-7_RICTORSH				MCF-7_RICTOR SH
		1	2	3	4	1	2	3	4	1	2	3	4	1	2	3	4	1	2	3	4
	ZFX	17569.5	27395.8	37172.4	10312.7	11222.4	796.799	24172	910.184	1.08816	2.24102	3.07434	0.954072	0.683299	0.0564056	2.1883	0.0739736	0.627938	0.0251696	0.711796	0.0775346
	ACTIN	16146	12224.7	12091.2	10809.2	16423.9	14126.2	11046	12304.2

## Sheet: Fig 3I
			Raw Quantification												Actin Normalized Expression													Fold Change (WRTV)
			MCF-7				MCF-7_VECTOR				MCF-7_ZFX OE				MCF-7				MCF-7_VECTOR				MCF-7_ZFX OE					MCF-7_ZFX OE
			1	2	3	4	1	2	3	4	1	2	3	4	1	2	3	4	1	2	3	4	1	2	3	4		1	2	3	4
		ZFX	9722.87	2944.11	25807	18864	5280.88	5098	25545.5	21142.7	20873.2	22332.4	74001.6	42954.1	0.367314	0.12109	0.864511	0.743814	0.207823	0.273685	0.793904	0.892084	0.911434	1.57397	2.93577	2.48548		4.38562	5.75103	3.69789	2.78615
		ACTIN	26470.2	24313.5	29851.6	25361.2	25410.4	18627.2	32177	23700.3	22901.5	14188.6	25206.9	17282
			Raw Quantification												Actin Normalized Expression													Fold Change
			MCF-7				MCF-7_SCRM				MCF-7_ZFX SL				MCF-7				MCF-7_SCRM				MCF-7_ZFX SL					MCF-7_ZFX SL
			1	2	3	4	1	2	3	4	1	2	3	4	1	2	3	4	1	2	3	4	1	2	3	4		1	2	3	4
		ZFX	9667.92	10234.6	32495.6	34310.9	8018.3	14000.2	34813.4	36873.9	2135.91	1580.89	4937.76	19014.8	0.470245	0.226572	1.14623	0.915075	0.27854	0.304815	1.48627	0.974525	0.0788327	0.0321754	0.149643	0.466196		0.283021	0.105557	0.100684	0.478383
		ACTIN	20559.3	45171.6	28350	37495.2	28786.9	45930.2	23423.4	37837.9	27094.2	49133.5	32997	40787.2

## Sheet: Fig 3K
			Raw Quantification												Normalized Expression													Fold Change (WRTV)
			MCF-7				MCF-7_VECTOR				MCF-7_ZFX OE				MCF-7				MCF-7_VECTOR				MCF-7_ZFX OE					MCF-7_ZFX OE
			1	2	3	4	1	2	3	4	1	2	3	4	1	2	3	4	1	2	3	4	1	2	3	4		1	2	3	4
		UGCG	32764	20197.3	41060.6	31498.5	29268.2	28851.7	44366.6	26777.1	48249.2	45510.9	66364.4	53726.9	1.34757	0.968139	1.37549	1.242	1.57126	1.18144	1.37883	1.12982	3.40056	2.16853	1.99851	2.57361		2.16423	1.8355	1.44943	2.27789
		ACTIN	24313.5	20862	29851.6	25361.2	18627.2	24420.8	32177	23700.3	14188.6	20987	33206.9	20876.1
			Raw Quantification												Normalized Expression													Fold Change
			MCF-7				MCF-7_SCRM				MCF-7_ZFX SL				MCF-7				MCF-7_SCRM				MCF-7_ZFX SL					MCF-7_ZFX SL
			1	2	3	4	1	2	3	4	1	2	3	4	1	2	3	4	1	2	3	4	1	2	3	4		1	2	3	4
		UGCG	36984.6	20009.6	29744.4	46717.5	27968.3	18083.7	20054.9	47450.3	14851.1	1461.13	1209.89	21712.5	1.79892	0.445594	0.944666	1.24596	0.971562	0.386306	0.880744	1.25404	0.548128	0.0300088	0.0357433	0.532337		0.564172	0.0776814	0.0405831	0.424497
		ACTIN	20559.3	44905.5	31486.7	37495.2	28786.9	46811.8	22770.4	37837.9	27094.2	48690.2	33849.4	40787.2

## Sheet: Fig 3L
		pmol/mg protein												Fold Change
Sphingolipid Class	Species Targeted	MCF-7						MCF-7_ZFXOE						MCF-7_ZFXOE
		BR1	BR2	BR3	BR4	BR5	Average	BR1	BR2	BR3	BR4	BR5		BR1	BR2	BR3	BR4	BR5
Ceramide	C16:0	142.937	165.96	121.105	157.368	116.122	140.698	81.3604	88.8462	105.637	110.868	125.576		0.578262	0.631467	0.750806	0.787983	0.892522
	C18:0	5.48243	5.70732	5.75526	6.32399	6.45115	5.94403	1.89999	4.50992	3.0086	4.54581	3.4088		0.319646	0.758732	0.506155	0.764769	0.573483
	C20:0	3.85992	4.7517	5.42709	3.77217	3.71484	4.30514	1.44199	1.83884	1.64148	4.05601	2.72482		0.334947	0.427127	0.381283	0.94213	0.632923
	C22:0	21.1318	24.5054	25.4882	27.8344	28.1529	25.4226	11.6112	12.6918	20.2542	20.6646	16.5124		0.456728	0.499233	0.796703	0.812846	0.64952
	C24:0	128.347	152.058	134.365	138.137	119.604	134.502	53.4133	66.101	91.683	80.3432	89.9111		0.397119	0.491449	0.681647	0.597338	0.668473
	C24:1	71.3592	81.9681	86.1032	92.5638	96.2935	85.6576	31.5253	41.7908	66.0793	67.67	69.0462		0.368039	0.487883	0.771436	0.790006	0.806073
		pmol/mg protein												Fold Change
Sphingolipid Class	Species Targeted	MCF-7						MCF-7_ZFXSL						MCF-7_ZFXSL
		BR1	BR2	BR3	BR4	BR5	Average	BR1	BR2	BR3	BR4	BR5		BR1	BR2	BR3	BR4	BR5
Ceramide	C16:0	55.7364	46.5748	45.1299	58.5563	54.6061	52.1207	71.9379	72.0614	101.37	95.584	104.055		1.38022	1.38259	1.94492	1.8339	1.99643
	C18:0	1.64803	1.5335	1.41195	1.68344	1.55047	1.56548	2.57583	2.70877	3.41072	2.89362	2.98487		1.6454	1.73032	2.17871	1.84839	1.90669
	C20:0	0.366263	0.441305	1.12279	0.583839	0.781199	0.659078	2.0298	1.85988	3.50612	2.09866	2.45859		3.07976	2.82194	5.31974	3.18423	3.73034
	C22:0	3.59043	3.2228	2.74248	1.56638	4.80696	3.18581	7.06696	7.87213	10.9881	7.81728	8.83377		2.21826	2.471	3.44908	2.45378	2.77285
	C24:0	13.1919	13.6041	11.217	3.03095	19.1878	12.0463	45.6391	27.7254	35.4962	53.4628	37.4977		3.78863	2.30156	2.94663	4.4381	3.11279
	C24:1	23.9678	27.7553	34.557	40.8976	44.2808	34.2917	40.2494	50.264	69.0165	71.354	94.3583		1.17374	1.46578	2.01263	2.08079	2.75164

## Sheet: Fig 3M
		Fold Change
Sphingolipid Class	Species Targeted	MCF-7_ZFXOE
Glucosyl Ceramide		BR1	BR2	BR3	BR4	BR5
	C16:0	4.28722	6.28608	4.49338	3.56114	6.962
	C18:0	4.15309	5.22639	5.87756	4.77236	6.11965
	C20:0	6.66384	6.48741	11.3027	5.36058	5.64928
	C22:0	3.64751	4.32931	4.34277	3.98925	4.6979
	C24:0	7.2463	8.68406	7.27719	5.94855	9.05241
	C24:1	1.5933	2.13134	1.66518	1.43142	2.69349
		Fold Change
Sphingolipid Class	Species Targeted	MCF-7_ZFXSL
Glucosyl Ceramide		BR1	BR2	BR3	BR4	BR5
	C16:0	0.566395	0.395356	0.616728	0.529729	0.733678
	C18:0	0.494414	0.429088	0.718321	0.798896	0.782851
	C20:0	0.420707	0.180059	0.508158	0.448981	0.148824
	C22:0	0.29634	0.32977	0.71825	0.404292	0.503281
	C24:0	0.265183	0.435349	0.473696	0.674622	0.7106
	C24:1	0.550622	0.622519	0.809143	0.623817	0.740773

## Sheet: Fig 3N
Sample Name	GM3-d18:1/16:0	GM3-d18:1/18:0	GM3-d18:1/20:0	GM3-d18:1/22:0	GM3-d18:1/24:0	GM3-d18:1/24:1
MCF-7_BR1	415.877	5.25251	1.29214	11.3873	16.1629	21.177
MCF-7_BR2	50.3949	0.844949	0.279111	2.07764	4.16195	4.43697
MCF-7_BR3	211.754	3.14181	0.634944	6.32877	9.05836	9.78169
MCF-7_ZFX OE_BR1	1220.92	26.7713	8.43995	152.091	364.369	316.74
MCF-7_ZFX OE_BR2	613.959	11.5463	3.27885	53.781	121.822	115.097
MCF-7_ZFX OE_BR3	1174.82	22.5648	6.32718	120.169	286.853	263.071
MCF-7_ZFX OE_BR4	811.246	16.4475	4.7279	80.9815	201.055	170.595
MCF-7_ZFX OE_BR5	1082.3	21.1945	5.30497	120.328	318.966	272.371

## Sheet: Fig 3O
Sample Name	GD3-d18:1/16:0	GD3-d18:1/18:0	GD3-d18:1/20:0	GD3-d18:1/22:0	GD3-d18:1/24:0	GD3-d18:1/24:1
MCF-7_BR1	ND	ND	0.0961159	ND	0.0117192	0.01407
MCF-7_BR2	0.351711	0.0269665	0.0679914	0.0244098	0.0117269	0.0351788
MCF-7_BR3	0.0879248	0.0105515	0.0902871	0.00703306	0.0375083	0.0199315
MCF-7_BR4	0.24386	0.0515938	0.155928	0.0023448	0.01407	0.0609737
MCF-7_ZFX OE_BR1	3.20772	0.504126	0.0726852	0.339262	ND	0.0644825
MCF-7_ZFX OE_BR2	1.04936	0.158398	0.1313	0.10318	0.0234384	0.014068
MCF-7_ZFX OE_BR3	2.35059	0.469153	0.106692	0.329921	0.00468999	0.0199315
MCF-7_ZFX OE_BR4	1.31358	0.252063	0.0937998	0.172603	ND	0.0152415
MCF-7_ZFX OE_BR5	2.10104	0.300121	0.144193	0.261964	0.011723	0.0328203
					ND: Not detected

## Sheet: Fig 3P
Sample Name	GD2-d18:1/16:0	GD2-d18:1/18:0
MCF-7_BR1	0.567431	0.386876
MCF-7_BR2	0.0311913	0.016413
MCF-7_BR3	0.00468999	0
MCF-7_ZFX OE_BR1	0.294138	0.197211
MCF-7_ZFX OE_BR2	0.154326	0.116632
MCF-7_ZFX OE_BR3	0.335325	0.200531
MCF-7_ZFX OE_BR4	0.158012	0.152608
MCF-7_ZFX OE_BR5	0.359643	0.219484

[truncated: 7 more sheets: Fig 3Q, Fig 3R, Fig 3S, Fig 3T, Fig 3U, Fig 3V, Fig 3W]
