# Supplementary material for: The mTORC2 subunit RICTOR drives breast cancer progression by promoting ganglioside biosynthesis through transcriptional and epigenetic mechanisms
Source: PLoS Biol. 2025 Sep 11;23(9):e3003362. doi: 10.1371/journal.pbio.3003362 (PMC12425323; doi:10.1371/journal.pbio.3003362)
Supplement: S4 Data — (S4_Data.XLSX) [file pbio.3003362.s015.xlsx]

## Sheet: Fig 4D
			Raw cq		Raw cq		Average	Average	ΔCT	ΔΔCT	FC	exp
			UGCG		Actin		UGCG	Actin	UGCG	UGCG	2^ΔΔCT	2^ΔCT
	MCF-7_ZFX OE		TR1	TR2	TR1	TR2
	Group		1	2	1	2
	UT	BR1	26.45	26.48	11.9	12.42	26.465	12.16	14.305	14.4717		4.94044e-05
		BR2	27.65	28.18	13.15	13.37	27.915	13.26	14.655			3.87619e-05
		BR3	27.33	28.29	10.74	11.46	27.81	11.1	16.71			9.32801e-06
		BR4	26.32	27.47	14.08	14.5	26.895	14.29	12.605			0.000160515
		BR5	26.58	26.91	12.91	13.44	26.745	13.175	13.57			8.22286e-05
		BR6	27.65	27.77	12.44	13.01	27.71	12.725	14.985			3.08365e-05
	Vehicle	BR1	26.61	27.62	12.27	12.93	27.115	12.6	14.515	0.0433333	0.97041	4.2712e-05
		BR2	26.28	26.08	11.28	11.26	26.18	11.27	14.91	0.438333	0.737987	3.2482e-05
		BR3	26.98	26.18	11.74	12.26	26.58	12	14.58	0.108333	0.927659	4.08303e-05
		BR4	27.17	27.94	12.08	12.47	27.555	12.275	15.28	0.808333	0.571041	2.5134e-05
	MK2206(4 µM)	BR1	28.92	28.65	13.88	13.05	28.785	13.465	15.32	0.848333	0.555426	2.44467e-05
		BR2	27.61	27.54	12.39	12.19	27.575	12.29	15.285	0.813333	0.569066	2.5047e-05
		BR3	27.32	27.49	11.74	11.79	27.405	11.765	15.64	1.16833	0.444935	1.95835e-05
		BR4	28.57	28.45	12.89	12.9	28.51	12.895	15.615	1.14333	0.452712	1.99258e-05

## Sheet: Fig 4F
			Raw cq		Raw cq		Average	Average	ΔCT	ΔΔCT	FC	exp
			UGCG		Actin		UGCG	Actin	UGCG	UGCG	2^ΔΔCT	2^ΔCT
	MCF-7_RICTOR SH		TR1	TR2	TR1	TR2
	DMSO	BR1	21.13	21.15	12.78	12.92	21.14	12.85	8.29	7.51		0.00319493
		BR2	21.11	21.07	13.68	12.52	21.09	13.1	7.99			0.00393342
		BR3	21.09	20.9	14.45	14.78	20.995	14.615	6.38			0.0120068
		BR4	21.04	21.02	13.47	13.83	21.03	13.65	7.38			0.00600342
	DAC (2uM)	BR1	21.12	21.03	14.45	14.29	21.075	14.37	6.705	-0.805	1.74715	0.00958504
		BR2	19.16	20.92	13.66	13.63	20.04	13.645	6.395	-1.115	2.16595	0.0118826
		BR3	21.05	20.95	14.47	14.96	21	14.715	6.285	-1.225	2.33755	0.0128241
		BR4	20.93	18.64	13.55	14.27	19.785	13.91	5.875	-1.635	3.10588	0.0170392
	DAC (5uM)	BR1	21.38	21.15	15.14	15.21	21.265	15.175	6.09	-1.42	2.67586	0.01468
		BR2	20.85	20.16	14.45	14.43	20.505	14.44	6.065	-1.445	2.72263	0.0149366
		BR3	20.87	21.08	15.47	15.43	20.975	15.45	5.525	-1.985	3.95863	0.0217175
	DAC (10uM)	BR1	21.65	21.43	15.49	15.71	21.54	15.6	5.94	-1.57	2.96905	0.0162885
		BR2	20.51	20.83	15.57	15.15	20.67	15.36	5.31	-2.2	4.59479	0.0252076
		BR3	21.64	21.36	15.45	16.04	21.5	15.745	5.755	-1.755	3.37526	0.0185171

## Sheet: Fig 4H
		BR1
			ZFX Pooldown			IgG Pooldown			Input
			Raw Cq			Raw Cq			Raw Cq			ZFX-Input	IgG-Input	ZFX(N)-IgG(N)	FC (2^ΔΔCT)
			TR1	TR2	Average	TR1	TR2	Average	TR1	TR2	Average
		MCF-7_RICTORSH (DMSO)	29.44	30.4	29.92	28.71	29.14	28.925	26.55	26.59	26.57	3.35	2.355	0.995	0.501736
		MCF-7_RICTORSH (DAC)	29.12	29.23	29.175	29.43	28.93	29.18	28.4	28.5	28.45	0.725	0.73	-0.005	1.00347
		BR2
			ZFX Pooldown			IgG Pooldown			Input
			Raw Cq			Raw Cq			Raw Cq			ZFX-Input	IgG-Input	ZFX(N)-IgG(N)	FC (2^ΔΔCT)
			TR1	TR2	Average	TR1	TR2	Average	TR1	TR2	Average							MCF-7_RICTORSH
		MCF-7_RICTORSH (DMSO)	30.39	30.31	30.35	30.18	30.31	30.245	28.91	28.55	28.73	1.62	1.515	0.105	0.929805			DMSO	DAC	Fold Change
		MCF-7_RICTORSH (DAC)	29.13	28.69	28.91	29.26	30.98	30.12	29.75	29.75	29.75	-0.84	0.37	-1.21	2.31338		BR1	0.501736	1.00347	2
																	BR2	0.929805	2.31338	2.48802
																	BR3	0.564482	0.99654	1.76541
		BR3
			ZFX Pooldown			IgG Pooldown			Input
			Raw Cq			Raw Cq			Raw Cq			ZFX-Input	IgG-Input	ZFX(N)-IgG(N)	FC (2^ΔΔCT)
			TR1	TR2	Average	TR1	TR2	Average	TR1	TR2	Average
		MCF-7_RICTORSH (DMSO)	28.85	29.16	29.005	28.2	28.16	28.18	30.05	29.86	29.955	-0.95	-1.775	0.825	0.564482
		MCF-7_RICTORSH (DAC)	28.77	28.66	28.715	28.71	28.71	28.71	28.21	No Cq	28.21	0.505	0.5	0.005	0.99654

## Sheet: Fig 4L
			`
			Cytoplamic Extract						Nuclear Extract
			MCF-7			MCF-7_RICTORSH			MCF-7			MCF-7_RICTORSH
			1	2	3	1	2	3	1	2	3	1	2	3
		KDM5A	25403.1	24418.2	26753.4	20764	10512.9	19841.7	2594.8	3769.84	25216.3	19634.4	28976.9	63389.1
		HDAC1	1402.77	560.98	236.657	890.941	498.607	348.19	11187.9	19815.7	32794.4	16988.8	22596.6	38659.5
		ACTIN	20244.7	17071.1	29588.9	14736.1	5302.71	23824	288.849	213.364	1486.72	442.506	241.778	1164.92
			NORMALIZED
			Cytoplamic Extract						Nuclear Extract
			MCF-7			MCF-7_RICTORSH			MCF-7			MCF-7_RICTORSH
			1	2	3	1	2	3	1	2	3	1	2	3
		ACTIN (N)	1.2548	1.43038	0.904169	1.40905	1.98255	0.832846
		HDAC1 (N)							0.231929	0.190245	0.768922	1.15573	1.28236	1.63968
					CE			NE
					Fold Change
					1	2	3	1	2	3
				KDM5A	1.12293	1.38603	0.921117	4.9831	6.74053	2.13244

## Sheet: Fig 4N
			Raw cq		Raw cq		Average	Average	ΔCT	ΔΔCT	FC	exp
			UGCG		Actin		UGCG	Actin	UGCG	UGCG	2^ΔΔCT	2^ΔCT
	MCF-7_RICTOR SH		TR1	TR2	TR1	TR2
	UT	BR1	18.49	18.49	12.84	13.08	18.49	12.96	5.53	5.71167		0.0216423
		BR2	18.67	18.58	12.34	12.77	18.625	12.555	6.07			0.014885
		BR3	18.51	18.43	12.67	13.2	18.47	12.935	5.535			0.0215675
	KDOAM-25 (2uM)	BR1	18.1	18.07	12.77	12.71	18.085	12.74	5.345	-0.366667	1.28937	0.0246034
		BR2	18.15	18.14	12.4	12.68	18.145	12.54	5.605	-0.106667	1.07674	0.020546
		BR3	No Cq	18.02	12.74	12.7	18.02	12.72	5.3	-0.411667	1.33022	0.0253829
	KDOAM-25 (5uM)	BR1	17.99	17.82	12.56	12.28	17.905	12.42	5.485	-0.226667	1.17013	0.022328
		BR2	17.88	17.89	12.59	12.64	17.885	12.615	5.27	-0.441667	1.35817	0.0259162
		BR3	18	18.02	12.63	12.64	18.01	12.635	5.375	-0.336667	1.26284	0.024097
	KDOAM-25 (10uM)	BR1	17.92	17.98	13.51	13.35	17.95	13.43	4.52	-1.19167	2.28416	0.0435857
		BR2	18.05	17.91	13.38	13.52	17.98	13.45	4.53	-1.18167	2.26839	0.0432847
		BR3	18.11	18.71	13.48	13.47	18.41	13.475	4.935	-0.776667	1.71317	0.0326902
	KDOAM-25 (20uM)	BR1	18.07	18.02	13.3	13.25	18.045	13.275	4.77	-0.941667	1.92075	0.0366511
		BR2	17.99	18.05	13.21	13.17	18.02	13.19	4.83	-0.881667	1.8425	0.0351581
		BR3	18.06	18.37	13.19	13.16	18.215	13.175	5.04	-0.671667	1.59291	0.0303955
			Raw cq		Raw cq		Average	Average	ΔCT	ΔΔCT	FC	exp
			UGCG		Actin		UGCG	Actin	UGCG	UGCG	2^ΔΔCT	2^ΔCT
	MCF-7_RICTOR SH		TR1	TR2	TR1	TR2
	UT	BR1	18.32	18.17	12.55	12.6	18.245	12.575	5.67	5.75667		0.0196408
		BR2	18.31	18.57	12.68	12.37	18.44	12.525	5.915			0.0165732
		BR3	18.21	18.71	12.84	12.71	18.46	12.775	5.685			0.0194377
	KDOAM-25 (2uM)	BR1	18.07	18.07	12.75	12.55	18.07	12.65	5.42	-0.336667	1.26284	0.023357
		BR2	No Cq	18.03	12.67	12.7	18.03		5.345	-0.411667	1.33022	0.0246034
		BR3	17.87	18.12	12.7	12.89	17.995	12.795	5.2	-0.556667	1.47087	0.0272047
	KDOAM-25 (5uM)	BR1	18	17.91	12.47	12.64	17.955	12.555	5.4	-0.356667	1.28046	0.0236831
		BR2	17.91	17.95	12.6	12.65	17.93	12.625	5.305	-0.451667	1.36762	0.0252951
		BR3	17.94	18.08	12.72	12.75	18.01	12.735	5.275	-0.481667	1.39636	0.0258266
	KDOAM-25 (10uM)	BR1	17.8	17.95	12.83	13.35	17.875	13.09	4.785	-0.971667	1.9611	0.036272
		BR2	17.95	17.95	13.5	13.54	17.95	13.52	4.43	-1.32667	2.50822	0.0463914
	KDOAM-25 (20uM)	BR1	17.99	17.91	12.37	12.4	17.95	12.385	5.565	-0.191667	1.14208	0.0211236
		BR2	17.89	17.94	12.43	12.56	17.915	12.495	5.42	-0.336667	1.26284	0.023357
		BR3	17.93	18.51	12.85	12.88	18.22	12.865	5.355	-0.401667	1.32103	0.0244334

## Sheet: Fig 4P
		BR1
			H3K4Me3 Pooldown			H3 Pooldown			Input
			Raw Cq			Raw Cq			Raw Cq			ZFX-Input	IgG-Input	ZFX(N)-IgG(N)	FC (2^ΔΔCT)
			TR1	TR2	Average	TR1	TR2	Average	TR1	TR2	Average
		MCF-7	28.69	28.72	28.705	29.38	29.21	29.295	25.97	26.45	26.21	2.495	3.085	-0.59	1.50525
		MCF-7_RICTORSH	27.38	27.4	27.39	28.61	28.24	28.425	24.14	23.95	24.045	3.345	4.38	-1.035	2.04911
		BR2
			H3K4Me3 Pooldown			H3 Pooldown			Input
			Raw Cq			Raw Cq			Raw Cq			ZFX-Input	IgG-Input	ZFX(N)-IgG(N)	FC (2^ΔΔCT)
			TR1	TR2	Average	TR1	TR2	Average	TR1	TR2	Average
		MCF-7	27.38	27.4	27.39	28.61	28.24	28.425	24.14	23.95	24.045	3.345	4.38	-1.035	2.04911			MCF-7	MCF-7_RICTOR SH	Fold Change
		MCF-7_RICTORSH	27.93	27.97	27.95	28.14	28.25	28.195	24.86	No Cq	24.86	3.09	3.335	-0.245	1.18509		BR1	1.50525	0.976032	0.64842
																	BR2	2.04911	1.18509	0.578344
																	BR3	1.01045	0.444421	0.439825
		BR3
			H3K4Me3 Pooldown			H3 Pooldown			Input
			Raw Cq			Raw Cq			Raw Cq			ZFX-Input	IgG-Input	ZFX(N)-IgG(N)	FC (2^ΔΔCT)
			TR1	TR2	Average	TR1	TR2	Average	TR1	TR2	Average
		MCF-7	27.43	27.35	27.39	27.45	27.36	27.405	23.19	23.35	23.27	4.12	4.135	-0.015	1.01045
		MCF-7_RICTORSH	28.02	28.55	28.285	26.88	27.35	27.115	24.25	25.03	24.64	3.645	2.475	1.17	0.444421
		BR1
			H3K4Me3 Pooldown			H3 Pooldown			Input
			Raw Cq			Raw Cq			Raw Cq			ZFX-Input	IgG-Input	ZFX(N)-IgG(N)	FC (2^ΔΔCT)
			TR1	TR2	Average	TR1	TR2	Average	TR1	TR2	Average
		MCF-7_RICTORSH UT	28.61	28.54	28.575	28.32	28.45	28.385	24.27	24.32	24.295	4.28	4.09	0.19	0.876606
		MCF-7_RICTORSH (KDOAM-25)	28.37	28.51	28.44	28.21	28.69	28.45	24.82	25.03	24.925	3.515	3.525	-0.01	1.00696			MCF-7_RICTORSH UT	MCF-7_RICTORSH (KDOAM-25)	Fold Change
																	BR1	0.876606	1.00696	1.1487
																	BR2	1.50004	1.85961	1.23971
		BR2															BR3	1.70527	4.67511	2.74157
			H3K4Me3 Pooldown			H3 Pooldown			Input								BR4	0.855595	1.39474	1.63014
			Raw Cq			Raw Cq			Raw Cq			ZFX-Input	IgG-Input	ZFX(N)-IgG(N)	FC (2^ΔΔCT)
			TR1	TR2	Average	TR1	TR2	Average	TR1	TR2	Average
		MCF-7_RICTORSH UT	28.74	29.25	28.995	29.91	29.62	29.765	24.53	24.45	24.49	4.505	5.275	-0.77	1.70527
		MCF-7_RICTORSH (KDOAM-25)	27.47	28.46	27.965	28.03	32.35	30.19	25.33	25.58	25.455	2.51	4.735	-2.225	4.67511
		BR3
			H3K4Me3 Pooldown			H3 Pooldown			Input
			Raw Cq			Raw Cq			Raw Cq			ZFX-Input	IgG-Input	ZFX(N)-IgG(N)	FC (2^ΔΔCT)
			TR1	TR2	Average	TR1	TR2	Average	TR1	TR2	Average
		MCF-7_RICTORSH UT	28.29	28	28.145	28.37	28.62	28.495	23.42	23.27	23.345	4.8	5.15	-0.35	1.27456
		MCF-7_RICTORSH (KDOAM-25)	27.45	27.56	27.505	29.34	29.08	29.21	23.94	No Cq	23.94	3.565	5.27	-1.705	3.26029
		BR4
			H3K4Me3 Pooldown			H3 Pooldown			Input
			Raw Cq			Raw Cq			Raw Cq			ZFX-Input	IgG-Input	ZFX(N)-IgG(N)	FC (2^ΔΔCT)
			TR1	TR2	Average	TR1	TR2	Average	TR1	TR2	Average
		MCF-7_RICTORSH UT	28.97	28.51	28.74	28.06	28.97	28.515	28.33	28.11	28.22	0.52	0.295	0.225	0.855595
		MCF-7_RICTORSH (KDOAM-25)	29.61	28.19	28.9	28.26	28.58	28.42	26.75	27.21	26.98	1.92	1.44	-0.48	1.39474
