# Supplementary material for: The mTORC2 subunit RICTOR drives breast cancer progression by promoting ganglioside biosynthesis through transcriptional and epigenetic mechanisms
Source: PLoS Biol. 2025 Sep 11;23(9):e3003362. doi: 10.1371/journal.pbio.3003362 (PMC12425323; doi:10.1371/journal.pbio.3003362)
Supplement: S5 Data — (S5_Data.XLSX) [file pbio.3003362.s016.xlsx]

## Sheet: Fig 5C
					Absorbance										Normalized Value									Average		Groups		Average
			MCF-7	24H	0.827	0.891	0.671	0.654	0.711	0.825	0.662	0.809		MCF-7	24H	1	1	1	1	1	1	1	1	1
				48H	1.266	1.536	1.667	1.267	1.187	1.282	1.681	1.647			48H	1.53083	1.72391	2.48435	1.93731	1.66948	1.55394	2.53927	2.03585	1.93437		MCF-7	24H	1	1	1
				72H	2.198	2.22	1.92	2.321	2.298	2.489	2.198	2.277			72H	2.6578	2.49158	2.8614	3.54893	3.23207	3.01697	3.32024	2.81459	2.99295			48H	1.93437	1.97098	1.75397
			MCF-7_SCRM	24H	0.748	0.938	0.578	0.881	0.948	0.387	0.773	0.819		MCF-7_SCRM	24H	0.904474	1.05275	0.861401	1.34709	1.33333	0.469091	1.16767	1.01236	1.01852			72H	2.99295	3.08372	3.19329
				48H	1.388	1.29	1.488	1.399	1.221	1.499	1.192	1.227			48H	1.67836	1.44781	2.21759	2.13914	1.7173	1.81697	1.8006	1.51669	1.79181		MCF-7_SCRM	24H	1.01852	1.12063	1.11971
				72H	1.922	2.198	2.337	2.46	1.928	2.209	2.11	1.949			72H	2.32406	2.46689	3.48286	3.76147	2.71167	2.67758	3.18731	2.40915	2.87762			48H	1.79181	1.75413	1.88564
			MCF-7_ST8SIA1 SH	24H	0.678	0.557	0.598	0.688	0.376	0.59	0.617	0.581		MCF-7_ST8SIA1 SH	24H	0.819831	0.62514	0.891207	1.05199	0.528833	0.715152	0.932024	0.718171	0.785293			72H	2.76849	3.2019	3.43711
				48H	0.847	0.746	0.887	0.577	0.736	0.661	0.727	0.666			48H	1.02418	0.837262	1.32191	0.882263	1.03516	0.801212	1.09819	0.823239	0.977927		MCF-7_ST8SIA1 SH	24H	0.785293	0.803573	0.849143
				72H	1.273	1.178	0.922	1.145	0.987	1.298	0.892	1.198			72H	1.5393	1.32211	1.37407	1.75076	1.38819	1.57333	1.34743	1.48084	1.472			48H	0.977927	1.0491	1.19517
																											72H	1.472	1.68784	1.87261
				Time	Absorbance										Normalized Value									Average
			MCF-7	24H	0.748	0.662	0.889	0.489	0.887	0.621	0.782	0.811		MCF-7	24H	1	1	1	1	1	1	1	1	1
				48H	1.192	1.478	1.332	1.298	1.622	1.746	1.283	1.223			48H	1.59358	2.23263	1.49831	2.6544	1.82864	2.81159	1.64066	1.50801	1.97098
				72H	1.98	2.265	2.199	2.34	2.119	1.99	2.384	2.19			72H	2.64706	3.42145	2.47357	4.78528	2.38895	3.20451	3.04859	2.70037	3.08372
			MCF-7_SCRM	24H	0.837	0.918	0.764	0.661	0.937	0.778	0.824	0.718		MCF-7_SCRM	24H	1.11898	1.38671	0.859393	1.35174	1.05637	1.25282	1.05371	0.885327	1.12063
				48H	1.293	1.182	1.394	1.182	1.234	1.292	1.112	1.33			48H	1.72861	1.7855	1.56805	2.41718	1.39121	2.08052	1.42199	1.63995	1.75413
				72H	2.298	2.109	2.34	2.182	2.322	2.474	2.19	2.32			72H	3.07219	3.1858	2.63217	4.46217	2.61781	3.9839	2.80051	2.86067	3.2019
			MCF-7_ST8SIA1 SH	24H	0.467	0.612	0.577	0.383	0.762	0.599	0.511	0.787		MCF-7_ST8SIA1 SH	24H	0.624332	0.924471	0.649044	0.783231	0.859076	0.964573	0.653453	0.970407	0.803573
				48H	0.567	0.847	0.776	0.649	0.599	0.894	0.746	0.881			48H	0.758021	1.27946	0.872891	1.3272	0.67531	1.43961	0.953964	1.08631	1.0491
				72H	1.364	1.193	0.911	1.288	1.199	0.937	1.379	1.293			72H	1.82353	1.80211	1.02475	2.63395	1.35175	1.50886	1.76343	1.59433	1.68784
				Time	Absorbance										Normalized Value									Average
			MCF-7	24H	0.891	0.931	0.567	0.672	0.557	0.625	0.788	0.628		MCF-7	24H	1	1	1	1	1	1	1	1	1
				48H	1.183	1.156	0.937	1.243	1.176	1.477	1.271	1.176			48H	1.32772	1.24168	1.65256	1.8497	2.11131	2.3632	1.61294	1.87261	1.75397
				72H	1.927	1.891	2.431	2.2	1.928	2.311	2.374	2.273			72H	2.16274	2.03115	4.28748	3.27381	3.4614	3.6976	3.01269	3.61943	3.19329
			MCF-7_SCRM	24H	0.487	0.647	0.836	0.764	0.822	0.911	0.568	0.911		MCF-7_SCRM	24H	0.546577	0.694952	1.47443	1.1369	1.47576	1.4576	0.720812	1.45064	1.11971
				48H	1.192	0.947	1.364	1.321	1.221	1.451	1.287	1.389			48H	1.33782	1.01719	2.40564	1.96577	2.1921	2.3216	1.63325	2.21178	1.88564
				72H	2.546	2.265	2.166	1.983	2.452	2.198	2.352	2.846			72H	2.85746	2.43287	3.82011	2.95089	4.40215	3.5168	2.98477	4.53185	3.43711
			MCF-7_ST8SIA1 SH	24H	0.645	0.571	0.74	0.445	0.677	0.511	0.561	0.467		MCF-7_ST8SIA1 SH	24H	0.723906	0.613319	1.30511	0.662202	1.21544	0.8176	0.711929	0.743631	0.849143
				48H	0.738	0.762	0.987	0.817	0.647	0.762	0.874	0.922			48H	0.828283	0.818475	1.74074	1.21577	1.16158	1.2192	1.10914	1.46815	1.19517
				72H	1.452	1.253	1.221	1.198	1.176	1.364	1.251	1.374			72H	1.62963	1.34586	2.15344	1.78274	2.11131	2.1824	1.58756	2.1879	1.87261

## Sheet: Fig 5E
			Absorbance												Normalized Value									Average		Groups	Average
		Groups	BR1											Groups	BR1
		MCF-7	24h	0.564	0.537	0.664	0.684	0.719	0.778	0.634	0.772			MCF-7	24h	1	1	1	1	1	1	1	1	1		MCF-7	1	1	1
			48h	1.18	1.387	1.216	1.598	1.415	1.318	1.182	1.328				48h	2.0922	2.58287	1.83133	2.33626	1.96801	1.69409	1.86435	1.72021	2.01116			2.01116	2.04384	2.02269
			72h	2.15	1.917	2.19	2.24	1.876	1.998	1.67	1.725				72h	3.81206	3.56983	3.29819	3.27485	2.60918	2.56812	2.63407	2.23446	3.0001			3.0001	3.3956	3.38683
		MCF-7_VECT	24h	0.356	0.765	0.553	0.652	0.363	0.546	0.581	0.607			MCF-7_VECT	24h	0.631206	1.42458	0.832831	0.953216	0.504868	0.701799	0.916404	0.786269	0.843897		MCF-7_VECT	0.843897	1.07928	1.06286
			48h	1.2817	0.927	1.287	1.181	0.983	0.881	1.267	1.435				48h	2.27252	1.72626	1.93825	1.72661	1.36718	1.13239	1.99842	1.85881	1.75255			1.75255	1.98099	1.83601
			72h	2.187	2.635	2.11	1.977	1.872	1.903	1.7881	1.096				72h	3.87766	4.90689	3.17771	2.89035	2.60362	2.44602	2.82035	1.41969	3.01778			3.01778	3.31696	3.40856
		MCF-7_ST8 OE	24h	0.726	0.982	1.181	0.883	0.938	0.811	0.917	1.192			MCF-7_ST8 OE	24h	1.28723	1.82868	1.77861	1.29094	1.30459	1.04242	1.44637	1.54404	1.44036		MCF-7_ST8 OE	1.44036	1.3401	1.23341
			48h	2.647	2.938	2.672	2.367	2.928	2.467	2.778	2.982				48h	4.69326	5.47114	4.0241	3.46053	4.07232	3.17095	4.3817	3.86269	4.14209			4.14209	3.77389	3.40214
			72h	3.87	3.287	3.625	3.776	3.872	3.19	2.928	3.485				72h	6.8617	6.12104	5.45934	5.52047	5.38526	4.10026	4.6183	4.51425	5.32258			5.32258	5.57138	5.31171
			Absorbance												Normalized Value									Average
			Time	BR2											BR2
		MCF-7	24h	0.746	0.476	0.556	0.611	0.503	0.736	0.666	0.702			MCF-7	24h	1	1	1	1	1	1	1	1	1
			48h	1.474	1.1817	1.337	1.389	1.229	1.198	0.991	1.162				48h	1.97587	2.48256	2.40468	2.27332	2.44334	1.62772	1.48799	1.65527	2.04384
			72h	2.28	1.987	1.983	1.82	2.199	2.29	2.198	1.829				72h	3.0563	4.17437	3.56655	2.97872	4.37177	3.11141	3.3003	2.60541	3.3956
		MCF-7_VECT	24h	0.647	0.557	0.781	0.557	0.688	0.512	0.876	0.633			MCF-7_VECT	24h	0.867292	1.17017	1.40468	0.91162	1.36779	0.695652	1.31532	0.901709	1.07928
			48h	0.919	1.293	1.19	1.221	1.391	1.191	0.923	1.398				48h	1.2319	2.71639	2.14029	1.99836	2.76541	1.61821	1.38589	1.99145	1.98099
			72h	1.837	2.2	1.93	1.954	2.109	1.847	1.942	2.221				72h	2.46247	4.62185	3.47122	3.19804	4.19284	2.50951	2.91592	3.16382	3.31696
		MCF-7_ST8 OE	24h	0.817	0.778	0.938	0.719	0.832	0.921	0.644	0.881			MCF-7_ST8 OE	24h	1.09517	1.63445	1.68705	1.17676	1.65408	1.25136	0.966967	1.25499	1.3401
			48h	1.837	2.198	1.987	2.645	2.511	2.29	2.73	2.11				48h	2.46247	4.61765	3.57374	4.32897	4.99205	3.11141	4.0991	3.0057	3.77389
			72h	2.928	3.466	2.81	3.647	3.259	3.647	3.811	3.64				72h	3.92493	7.28151	5.05396	5.9689	6.47913	4.95516	5.72222	5.18519	5.57138
			Absorbance												Normalized Value									Average
			Time	BR3											BR3
		MCF-7	24h	0.748	0.884	0.645	0.471	0.588	0.501	0.567	0.662			MCF-7	24h	1	1	1	1	1	1	1	1	1
			48h	1.283	1.465	1.337	1.267	1.199	1.291	0.918	1.199				48h	1.71524	1.65724	2.07287	2.69002	2.03912	2.57685	1.61905	1.81118	2.02269
			72h	2.11	1.983	1.887	2.291	2.197	1.992	1.903	2.1				72h	2.82086	2.24321	2.92558	4.86412	3.73639	3.97605	3.35626	3.17221	3.38683
		MCF-7_VECT	24h	0.642	0.778	0.882	0.563	0.598	0.474	0.722	0.639			MCF-7_VECT	24h	0.858289	0.88009	1.36744	1.19533	1.01701	0.946108	1.27337	0.965257	1.06286
			48h	1.23	1.489	1.22	0.938	0.882	0.938	1.229	1.282				48h	1.64439	1.68439	1.89147	1.99151	1.5	1.87226	2.16755	1.93656	1.83601
			72h	2.479	2.188	1.948	1.847	2.298	2.199	1.934	1.873				72h	3.31417	2.47511	3.02016	3.92144	3.90816	4.38922	3.41093	2.82931	3.40856
		MCF-7_ST8 OE	24h	0.847	0.774	0.912	0.834	0.987	0.632	0.587	0.463			MCF-7_ST8 OE	24h	1.13235	0.875566	1.41395	1.7707	1.67857	1.26148	1.03527	0.699396	1.23341
			48h	1.948	2.11	2.49	1.847	1.933	2.182	2.283	1.837				48h	2.60428	2.38688	3.86047	3.92144	3.28741	4.35529	4.02646	2.77492	3.40214
			72h	3.1	2.889	2.998	3.463	3.298	2.988	3.785	3.199				72h	4.14439	3.2681	4.64806	7.35244	5.60884	5.96407	6.67549	4.83233	5.31171

## Sheet: Fig 5F
Sample Name	GD3-d18:1/16:0	GD3-d18:1/18:0	GD3-d18:1/20:0	GD3-d18:1/22:0	GD3-d18:1/24:0	GD3-d18:1/24:1
MCF-7_BR1	1.29398	1.06829	2.0463	0.125589	1.85188	0.619668
MCF-7_BR2	3.50823	0.251881	2.70342	0.519852	0.245324	0.379389
MCF-7_BR3	2.76415	0.263763	1.71926	0.203047	0.714629	0.812988
MCF-7_BR4	3.21494	0.497415	0.655518	0.435626	0.919598	0.451095
MCF-7_SCRAM SH_BR1	1.97864	0.257159	0.014462	0.0962675	0.453641	0.252689
MCF-7_SCRAM SH_BR2	1.24593	0.215125	0.026182	0.102285	0.246548	0.21769
MCF-7_SCRAM SH_BR3	ND	0.440171	0.0324425	0.212149	ND	0.270136
MCF-7_SCRAM SH_BR4	1.53861	0.268548	0.0377375	0.205777	0.420661	0.259978
MCF-7_ST8SIA1OE_BR1	246.737	ND	2.06644	48.436	389.574	229.272
MCF-7_ST8SIA1OE_BR2	ND	18.6763	4.53853	114.823	602.662	ND
MCF-7_ST8SIA1OE_BR3	639.034	11.8682	2.5776	76.2502	450.094	340.813
MCF-7_ST8SIA1OE_BR4	574.371	10.7129	2.44052	60.1208	353.765	272.361
					ND: Not detected

## Sheet: Fig 5H
			Absorbance							Normalized Value					Average			Average
		Groups	BR1						Groups	BR1							Groups
		MCF-7	24h	0.241	0.355	0.432	0.513		MCF-7	24h	1	1	1	1	1		MCF-7	1	1	1	1
			48h	1.26	1.336	1.251	1.423			48h	5.22822	3.76338	2.89583	2.77388	3.66533			3.66533	2.35678	2.34069	2.4315
			72h	1.784	2.873	2.218	2.821			72h	7.40249	8.09296	5.13426	5.49903	6.53218			6.53218	5.10787	4.41388	5.8303
		MCF-7_VECT	24h	0.383	0.508	0.585	0.536		MCF-7_VECT	24h	1.58921	1.43099	1.35417	1.04483	1.3548		MCF-7_VECT	1.3548	1.02515	0.885015	1.06175
			48h	1.087	1.658	1.587	1.623			48h	4.51037	4.67042	3.67361	3.16374	4.00454			4.00454	2.96797	3.29739	3.06471
			72h	1.906	2.477	2.84	2.389			72h	7.90871	6.97746	6.57407	4.65692	6.52929			6.52929	6.40593	5.20761	6.17557
		MCF-7_B3GALT4 OE	24h	0.31	0.403	0.401	0.48		MCF-7_B3GALT4 OE	24h	1.28631	1.13521	0.928241	0.935673	1.07136		MCF-7_B3GALT4 OE	1.07136	1.09636	0.990516	0.99304
			48h	0.355	0.435	0.462	0.524			48h	1.47303	1.22535	1.06944	1.02144	1.19732			1.19732	0.862322	1.04495	0.979418
			72h	1.217	1.371	1.297	1.192			72h	5.04979	3.86197	3.00231	2.32359	3.55942			3.55942	2.68912	2.78105	2.8444
			Absorbance							Normalized Value					Average
		Groups	Time	BR2					Groups	BR2
		MCF-7	24h	0.342	0.442	0.422	0.475		MCF-7	24h	1	1	1	1	1
			48h	0.821	0.986	1.051	1.095			48h	2.40058	2.23077	2.49052	2.30526	2.35678
			72h	1.711	1.917	2.416	2.549			72h	5.00292	4.3371	5.72512	5.36632	5.10787
		MCF-7_VECT	24h	0.361	0.38	0.462	0.518		MCF-7_VECT	24h	1.05556	0.859729	1.09479	1.09053	1.02515
			48h	0.872	1.278	1.446	1.427			48h	2.54971	2.8914	3.42654	3.00421	2.96797
			72h	2.369	3.095	2.603	2.625			72h	6.9269	7.00226	6.16825	5.52632	6.40593
		MCF-7_B3GALT4 OE	24h	0.387	0.456	0.498	0.495		MCF-7_B3GALT4 OE	24h	1.13158	1.03167	1.18009	1.04211	1.09636
			48h	0.251	0.349	0.412	0.451			48h	0.733918	0.789593	0.976303	0.949474	0.862322
			72h	1.186	0.976	1.045	1.237			72h	3.46784	2.20814	2.4763	2.60421	2.68912
			Absorbance							Normalized Value					Average
		Groups	Time	BR3					Groups	BR3
		MCF-7	24h	0.558	0.549	0.49	0.418		MCF-7	24h	1	1	1	1	1
			48h	1.356	1.246	1.115	0.998			48h	2.43011	2.26958	2.27551	2.38756	2.34069
			72h	2.168	2.46	2.185	2.019			72h	3.8853	4.48087	4.45918	4.83014	4.41388
		MCF-7_VECT	24h	0.5	0.533	0.433	0.33		MCF-7_VECT	24h	0.896057	0.970856	0.883673	0.789474	0.885015
			48h	1.829	1.753	1.508	1.522			48h	3.27778	3.19308	3.07755	3.64115	3.29739
			72h	2.562	2.791	2.369	2.642			72h	4.5914	5.08379	4.83469	6.32057	5.20761
		MCF-7_B3GALT4 OE	24h	0.536	0.574	0.486	0.403		MCF-7_B3GALT4 OE	24h	0.960573	1.04554	0.991837	0.964115	0.990516
			48h	0.511	0.521	0.567	0.484			48h	0.915771	0.948998	1.15714	1.15789	1.04495
			72h	1.353	1.448	1.498	1.256			72h	2.42473	2.63752	3.05714	3.00478	2.78105
			Absorbance							Normalized Value					Average
		Groups	Time	BR4					Groups	BR3
		MCF-7	24h	0.493	0.484	0.435	0.4		MCF-7	24h	1	1	1	1	1
			48h	1.115	1.17	1.146	0.965			48h	2.26166	2.41736	2.63448	2.4125	2.4315
			72h	2.801	2.909	3.185	1.723			72h	5.68154	6.01033	7.32184	4.3075	5.8303
		MCF-7_VECT	24h	0.482	0.505	0.505	0.426		MCF-7_VECT	24h	0.977688	1.04339	1.16092	1.065	1.06175
			48h	1.374	1.624	1.447	1.116			48h	2.78702	3.35537	3.32644	2.79	3.06471
			72h	2.956	3.045	2.784	2.406			72h	5.99594	6.29132	6.4	6.015	6.17557
		MCF-7_B3GALT4 OE	24h	0.5	0.484	0.47	0.351		MCF-7_B3GALT4 OE	24h	1.0142	1	1.08046	0.8775	0.99304
			48h	0.438	0.481	0.408	0.439			48h	0.888438	0.993802	0.937931	1.0975	0.979418
			72h	1.205	1.342	1.252	1.313			72h	2.44422	2.77273	2.87816	3.2825	2.8444

## Sheet: Fig 5I
Species	Chain Length	MCF-7					MCF-7_B3GALT4OE
GM1	C16:0	0.765902	0.334505	0.417635	0.292813	0.454661	1	0.487324	0.542917	0.426432	0.568975
	C18:0	1	0.317065	0.302359	0.350632	0.529936	0.522277	0.405904	0.537081	0.293805	0.495401
	C20:0	1	0.80565	0.587496	0.625682	0.451109	0.655912	0.540991	0.618702	0.826215	0.521507
	C22:0	1	0.635701	0.408002	0.416772	0.438905	0.13577	0.168773	0.149476	0.0873814	0.110612
	C24:0	1	0.0434269	0.154517	0.0216056	0.0245987	0.262702	0.0710718	0.159118	0.162102	0.00075451
	C24:1	1	0.436814	0.859911	0.330942	0.368215	0.449425	0.848594	0.736932	0.538084	0.735835
GM2	C16:0	1	0.59814	0.517199	0.781957	0.932747	0.413644	0.27182	0.37651	0.166787	0.328529
	C18:0	0.877339	0.60586	0.557881	0.748994	1	0.515351	0.254648	0.399528	0.170034	0.331598
	C20:0	0.752816	0.379938	0.467192	0.779522	1	0.580051	0.265483	0.476351	0.0341211	0.253161
	C22:0	0.913461	0.771993	0.446992	0.795226	1	0.7738	0.896882	0.85606	0.545054	0.639512
	C24:0	0.665785	0.430656	0.559339	0.384078	1	0.522611	0.329008	0.337802	0.286321	0.268553
	C24:1	1	0.822282	0.72171	0.84973	0.814182	0.681815	0.463172	0.40494	0.391062	0.243927
GM3	C16:0	0.678958	0.603934	0.526179	0.626098	0.719304	0.887618	1	0.830415	0.680606	0.69935
	C18:0	0.879513	0.754706	0.711795	0.74125	0.875204	1	0.765915	0.938988	0.828207	0.868324
	C20:0	0.605164	0.448862	0.418047	0.467833	0.615237	1	0.971961	0.912815	0.790288	0.826351
	C22:0	0.584216	0.43565	0.421147	0.465701	0.70622	1	0.891222	0.846271	0.847972	0.798317
	C24:0	0.692689	0.536871	0.482574	0.544114	0.850575	1	0.92857	0.854269	0.800889	0.770521
	C24:1	0.578467	0.44098	0.416201	0.461237	0.660734	1	0.69586	0.821882	0.695636	0.737034
GD2	C16:0	1	0.737704	0.679746	0.769549	0.61593	0.076461	0.0502945	0.0862638	0.0219531	0.0638363
	C18:0	0.817519	0.741524	0.849902	1	0.772593	0.117583	0.0404016	0.0887901	0.0501557	0.0672318
	C20:0	0.690339	0.889789	0.950142	1	0.636886	0.0860076	0.0552483	0.0660351	0.0790509	0.0433794
	C22:0	0.971887	0.756195	0.804686	1	0.650904	0.0361217	0.0144797	0.0841985	0.0235184	0.0289015
	C24:0	1	0.633117	0.835441	0.723842	0.47984	0.0545474	0.0439992	0.0347079	0.0377594	0.0335408
	C24:1	1	0.798291	0.882154	0.972219	0.52434	0.0378512	0.0322843	0.0519844	0.012412	0.0212995
GD3	C16:0	1	0.688155	0.634041	0.731774	0.41527	0.0981888	0.0829595	0.111616	0.0653156	0.0863166
	C18:0	0.930337	0.69832	1	0.885602	0.689533	0.100366	0.0650164	0.0937531	0.050892	0.0501666
	C22:0	1	0.70763	0.774558	0.882185	0.399183	0.0585714	0.10973	0.0954	0.078924	0.123778
	C24:0	1	0.759529	0.824184	0.898551	0.395517	0.0960882	0.110195	0.091088	0.0641808	0.111635
	C24:1	1	0.63554	0.756251	0.839655	0.306043	0.0538957	0.0642598	0.0862351	0.0469031	0.0382289

## Sheet: Fig 5J
		Absorbance														Normalized Value
		BR1														BR1
					MCF-7_shRICTOR														MCF-7_shRICTOR
		MCF-7 WT	MCF-7 shNT	MCF-7_shRICTOR	GluCER	GM1	GM2	GM3	GD2	GD3	Gb3	Gb4	Gb5			MCF-7 WT	MCF-7 shNT	MCF-7_shRICTOR	GluCER	GM1	GM2	GM3	GD2	GD3	Gb3	Gb4	Gb5
		2.497	2.2693	1.2328	1.8239	0.4815	1.6266	1.223	1.2417	1.6777	1.395	1.8561	0.8118			104.015	94.5295	51.3533	75.976	20.0573	67.7574	50.9451	51.724	69.886	58.1099	77.3174	33.8162
		2.1527	2.3397	1.1748	1.7105	0.6772	1.5153	1.2652	1.2569	1.4385	1.2404	1.6789	1.2005			89.6725	97.4621	48.9373	71.2523	28.2093	63.1211	52.7029	52.3572	59.9219	51.6699	69.936	50.0078
		2.5149	2.4121	1.2599	1.8109	0.7958	1.2471	1.1893	1.1604	1.401	1.1386	1.473	1.3029			104.76	100.478	52.4822	75.4345	33.1497	51.949	49.5413	48.3374	58.3598	47.4293	61.359	54.2734
		2.4379	2.4287	1.6447	2.2382	0.7198	1.3152	1.3012	1.3103	2.1425	1.6949	1.7707	1.0639			101.553	101.169	68.5113	93.2341	29.9839	54.7857	54.2026	54.5816	89.2476	70.6024	73.76	44.3176
	Average	2.40062
		Absorbance														Normalized Value
		BR2														BR2
					MCF-7_shRICTOR														MCF-7_shRICTOR
		MCF-7 WT	MCF-7 shNT	MCF-7_shRICTOR	GluCER	GM1	GM2	GM3	GD2	GD3	Gb3	Gb4	Gb5			MCF-7 WT	MCF-7 shNT	MCF-7_shRICTOR	GluCER	GM1	GM2	GM3	GD2	GD3	Gb3	Gb4	Gb5
		2.1424	2.2111	2.1557	2.4646	0.7272	1.8685	2.2435	2.0702	2.1818	2.5879	2.4455	2.8038			101.673	104.933	102.304	116.964	34.5111	88.6743	106.471	98.2464	103.543	122.815	116.057	133.061
		1.7427	2.2351	1.7805	2.1528	0.9934	1.9881	1.6213	2.2099	2.5261	2.5492	2.7339	2.3049			82.7041	106.072	84.498	102.166	47.1442	94.3502	76.9428	104.876	119.882	120.979	129.744	109.385
		2.2672	2.4732	1.903	2.3952	1.0893	2.3819	2.1087	2.0221	2.7341	2.5711	2.4637	2.5919			107.596	117.372	90.3116	113.67	51.6954	113.039	100.074	95.9637	129.753	122.018	116.921	123.005
		2.2763	2.3252	2.2325	2.5856	0.6509	2.5235	2.4932	2.646	2.7017	2.8128	2.9559	2.8698			108.027	110.348	105.949	122.706	30.8901	119.759	118.321	125.572	128.216	133.488	140.28	136.193
	Average	2.10715
		Absorbance														Normalized Value
		BR3														BR3
					MCF-7_shRICTOR														MCF-7_shRICTOR
		MCF-7 WT	MCF-7 shNT	MCF-7_shRICTOR	GluCER	GM1	GM2	GM3	GD2	GD3	Gb3	Gb4	Gb5			MCF-7 WT	MCF-7 shNT	MCF-7_shRICTOR	GluCER	GM1	GM2	GM3	GD2	GD3	Gb3	Gb4	Gb5
		2.7208	2.5536	1.8295	2.5658	0.553	2.1612	2.5498	2.0407	2.675	2.392	2.754	2.8326			105.917	99.4083	71.22	99.8832	21.5276	84.1327	99.2604	79.4418	104.134	93.1174	107.21	110.269
		2.3863	2.1897	1.6058	2.1929	0.807	1.9624	2.3134	2.3383	2.3393	2.253	2.9028	2.9025			92.8955	85.2421	62.5117	85.3667	31.4154	76.3936	90.0576	91.0269	91.0659	87.7063	113.002	112.991
		2.3734	2.5279	2.0862	2.2297	0.9436	2.2277	1.2776	2.1699	1.6077	2.1476	2.513	2.0469			92.3933	98.4078	81.213	86.7993	36.7331	86.7214	49.7353	84.4713	62.5856	83.6032	97.8278	79.6831
		2.7947	2.446	2.4331	2.6895	0.3847	2.6875	2.478	2.6765	2.65	2.6705	2.931	2.8832			108.794	95.2196	94.7174	104.699	14.9759	104.621	96.4653	104.193	103.161	103.959	114.1	112.239
	Average	2.5688

## Sheet: Fig 5L
			Absorbance						Normalized Value						Normalized Value
		Groups	BR1					Groups	BR1					Groups
		MCF-7_ZFX OE	24h	1.578	1.658			MCF-7_ZFX OE	24h	1	1			MCF-7_ZFX OE	24h	1	1	1	1	1	1	1	1
			48h	2.836	2.725				48h	1.79721	1.64355				48h	1.79721	1.64355	1.74791	1.90209	1.94322	1.8244	1.76581	1.68241
			72h	3.524	3.569				72h	2.23321	2.15259				72h	2.23321	2.15259	2.15793	2.38381	2.47493	2.56845	2.59413	2.32743
		MCF-7_ZFX OE_SCRAM	24h	1.589	1.618			MCF-7_ZFX OE_SCRAM	24h	1.00697	0.975875			MCF-7_ZFX OE_SCRAM	24h	1.00697	0.975875	0.932658	0.997389	1.07006	1.07217	1.0738	0.910105
			48h	2.765	2.584				48h	1.75222	1.5585				48h	1.75222	1.5585	1.46365	1.71997	1.88348	1.75967	1.8509	1.70472
			72h	3.554	3.558				72h	2.25222	2.14596				72h	2.25222	2.14596	2.14303	2.34138	2.79056	2.71875	2.78464	2.48556
		MCF-7_ZFX OE_ST8SIA1 SL	24h	1.421	1.412			MCF-7_ZFX OE_ST8SIA1 SL	24h	0.900507	0.851628			MCF-7_ZFX OE_ST8SIA1 SL	24h	0.900507	0.851628	0.888558	0.941906	0.903392	0.926339	0.9375	0.817585
			48h	2.031	1.956				48h	1.28707	1.17973				48h	1.28707	1.17973	1.18415	1.44582	1.51475	1.46057	1.54066	1.23031
			72h	2.984	2.895				72h	1.891	1.74608				72h	1.891	1.74608	1.87426	1.92232	2.12316	2.17336	2.2244	1.88714
			Absorbance						Normalized Value
		Groups	BR2					Groups	BR2
		MCF-7_ZFX OE	24h	1.678	1.532			MCF-7_ZFX OE	24h	1	1
			48h	2.933	2.914				48h	1.74791	1.90209
			72h	3.621	3.652				72h	2.15793	2.38381
		MCF-7_ZFX OE_SCRAM	24h	1.565	1.528			MCF-7_ZFX OE_SCRAM	24h	0.932658	0.997389
			48h	2.456	2.635				48h	1.46365	1.71997
			72h	3.596	3.587				72h	2.14303	2.34138
		MCF-7_ZFX OE_ST8SIA1 SL	24h	1.491	1.443			MCF-7_ZFX OE_ST8SIA1 SL	24h	0.888558	0.941906
			48h	1.987	2.215				48h	1.18415	1.44582
			72h	3.145	2.945				72h	1.87426	1.92232
			Absorbance						Normalized Value
		Groups	BR3					Groups	BR3
		MCF-7_ZFX OE	24h	1.356	1.344			MCF-7_ZFX OE	24h	1	1
			48h	2.635	2.452				48h	1.94322	1.8244
			72h	3.356	3.452				72h	2.47493	2.56845
		MCF-7_ZFX OE_SCRAM	24h	1.451	1.441			MCF-7_ZFX OE_SCRAM	24h	1.07006	1.07217
			48h	2.554	2.365				48h	1.88348	1.75967
			72h	3.784	3.654				72h	2.79056	2.71875
		MCF-7_ZFX OE_ST8SIA1 SL	24h	1.225	1.245			MCF-7_ZFX OE_ST8SIA1 SL	24h	0.903392	0.926339
			48h	2.054	1.963				48h	1.51475	1.46057
			72h	2.879	2.921				72h	2.12316	2.17336
			Absorbance						Normalized Value
		Groups	BR4					Groups	BR4
		MCF-7_ZFX OE	24h	1.328	1.524			MCF-7_ZFX OE	24h	1	1
			48h	2.345	2.564				48h	1.76581	1.68241
			72h	3.445	3.547				72h	2.59413	2.32743
		MCF-7_ZFX OE_SCRAM	24h	1.426	1.387			MCF-7_ZFX OE_SCRAM	24h	1.0738	0.910105
			48h	2.458	2.598				48h	1.8509	1.70472
			72h	3.698	3.788				72h	2.78464	2.48556
		MCF-7_ZFX OE_ST8SIA1 SL	24h	1.245	1.246			MCF-7_ZFX OE_ST8SIA1 SL	24h	0.9375	0.817585
			48h	2.046	1.875				48h	1.54066	1.23031
			72h	2.954	2.876				72h	2.2244	1.88714

## Sheet: Fig 5M
Group	Mice No.	Day 0	Day 3	Day 6	Day 9	Day 12	Day 15	Day 18
MCF-7_ZFX OE	1	50.8475	120.933	176.435	183.996	189.037	246.42	373.968
	2	251.982	307.2	622.913	711.112	1198.15	2129.4	2449.02
	3	24.025	40	133.2	196.52	387.2	864	1202.26
	4	143.688	323.438	554.392	974.68	1037.34	2227.5	2337.1
	5	44.5465	56.144	101.92	304	438.893	517.495	705.894
	6	42.4	54.675	93.312	184.96	314.928	707.85	726
MCF-7_ZFX OE+ SCRAM SL	1	162.729	209.202	516.096	661.567	705	1428.77	2356.61
	2	33.934	80.631	105.056	133.2	246.054	570	1022.66
	3	25.432	51.304	122.793	148.838	312.666	501.642	1135.13
	4	24.854	66.0275	102.06	258.75	285.912	694.575	1707.11
	5	23.4135	58.5385	88.938	167.706	260.876	425.25	864.634
	6	40.8	46.746	65.8125	301.158	467.046	1015.2	1312.5
MCF-7_ZFX OE+ ST8SIA1 SL	1	27.864	28.512	28.512	66.654	136.93	340.216	821.34
	2	53.6	113.438	117.6	121.838	188.538	273.78	819.95
	3	36.1	40	64.512	191.1	369.82	687.01	DEAD
	4	44.1	52.272	61.364	100.602	184.96	475.695	596.759
	5	35.2	38.4	38.4	57.132	117.212	138.083	259.837
	6	56.144	83.232	102.06	249.158	342.924	981.642	1137.1
