# Supplementary material for: The mTORC2 subunit RICTOR drives breast cancer progression by promoting ganglioside biosynthesis through transcriptional and epigenetic mechanisms
Source: PLoS Biol. 2025 Sep 11;23(9):e3003362. doi: 10.1371/journal.pbio.3003362 (PMC12425323; doi:10.1371/journal.pbio.3003362)
Supplement: S6 Data — (S6_Data.XLSX) [file pbio.3003362.s017.xlsx]

## Sheet: Fig 6B
		UGCG Expression
		Basal	HER2	Luminal A	Luminal B	Normal Like
		7.4869	7.301	10.7415	8.769
		7.5089	8.1218	9.8974	9.4784	7.3583
		7.2414	7.0374	7.9046	10.0613	9.1981
		6.2321	6.7086	9.326	8.6395	9.3497
		8.5211	8.3991	8.648	8.568	9.3129
		7.1195	7.3733	9.476	10.8018	8.2771
		5.6392	9.0212	7.9385	7.8063	9.7662
		8.0747	7.9251	10.6042	9.2501	9.5985
		5.8228	8.5194	9.0625	7.8969	8.9655
		7.2177	7.8558	11.6089	9.0061	10.323
		8.7922	7.4575	9.7419	9.4918	6.7949
		8.1816	8.6239	9.0638	9.8475	8.2567
		6.9565	9.1448	9.7868	9.5314	8.6895
		5.8925	8.0969	11.3327	9.4641	8.943
		6.773	8.1381	11.2453	11.074	9.1978
		7.2665	8.181	10.3898	9.9908	9.212
		7.9581	7.0888	9.2228	11.5251	8.1914
		8.3325	8.2204	10.7203	10.5612	8.5448
		9.3876	8.2173	9.4177	10.8878	8.186
		7.3341	8.0526	10.7378	8.4915	7.7741
		6.7517	8.2491	11.375	10.1829	9.3929
		6.9786	8.6847	9.524	10.0974	8.5922
		7.0501	9.0933	12.4938	8.5995	10.2955
		9.1085	9.5574	11.6678	9.0556	6.8348
		8.6227	9.3775	11.0165	10.0283
		8.0821	9.2723	9.8842	11.5426
		8.1684	7.3636	10.3262	10.7233
		7.3574	7.9734	11.0314	8.4808
		6.8423	8.1235	10.2899	9.7483
		7.7876	8.0964	9.5789	11.0314
		7.7979	7.841	9.9637	9.3629
		7.9516	9.1012	9.4628	11.4787
		7.072	9.3271	8.7788	8.912
		5.4081	8.1299	11.5644	11.8017
		8.1478	8.7489	10.4861	8.7454
		7.6943	7.5665	10.4054	8.438
		6.6094	7.7301	10.7819	8.9687
		6.4828	7.915	10.2184	9.6425
		7.4837	8.5406	12.3074	10.4295
		7.0122	8.8735	10.115	9.3321
		7.3361	8.7106	10.9156	9.4665
		7.7542	8.0527	11.4097	9.0407
		7.5655	8.9648	10.3122	9.7704
		4.894	6.8265	9.1933	8.5654
		6.9421	6.9946	9.0054	12.2903
		9.4259	7.4639	11.3116	9.6503
		7.1332	7.9656	9.5572	11.6055
		8.0813	8.0534	9.9873	9.7504
		4.3504	9.3868	8.2123	8.623
		8.0466	7.9359	9.15	7.7089
		6.3783	8.364	11.7697	7.0264
		8.2857	10.3832	9.7465	11.4572
		6.6828	9.0475	10.5886	10.83
		7.4461	8.8323	11.3266	9.9261
		7.619	7.674	10.6563	5.4115
		8.0657	8.0002	7.8109	8.4776
		7.0568	7.4463	12.3071	11.176
		7.8266	10.0223	8.8262	9.0266
		9.1799	8.7416	10.2199	11.5978
		7.2014	8.6297	7.6042	9.3242
		10.0493	9.1903	8.4665	8.7543
		7.1911	7.6384	10.1682	10.3746
		7.295	8.7469	9.4782	7.7976
		8.4628	8.1429	9.2851	9.189
		8.9273	7.8389	10.7266	8.4552
		7.8736	5.7928	8.9415	12.444
		7.0367	8.1586	9.1995	10.8009
		6.6207		10.7258	9.5057
		6.481		11.8774	7.8858
		7.9505		10.6858	8.134
		7.3217		10.6815	9.0717
		7.1322		11.3168	9.7359
		8.5889		11.5905	10.0129
		7.6696		10.2733	12.4839
		6.5706		9.8576	11.6944
		7.5915		8.9505	12.2435
		6.8231		10.4644	9.2341
		8.3813		9.8717	8.6965
		7.221		9.8079	8.6627
		7.0137		13.117	9.2001
		8.2964		9.9317	8.4694
		8.2716		11.4338	7.5432
		9.0219		10.3124	7.9952
		6.8526		10.625	9.7016
		5.0138		9.7594	10.1571
		7.4934		9.2365	9.3241
		7.1351		8.7778	8.346
		6.058		10.3753	13.0189
		7.309		9.3745	9.0936
		7.0777		8.8745	9.3004
		8.8466		9.6573	11.2475
		8.6344		10.2618	9.51
		7.6772		10.0419	8.8593
		8.1198		11.0576	9.1507
		7.9883		8.9738	8.9772
		7.8411		9.4674	10.3482
		6.5747		9.8599	10.7118
		7.2174		9.6674	11.1288
		7.2897		8.7357	8.6699
		7.4217		8.2448	11.6363
		7.628		9.2711	8.8275
		7.211		9.5145	10.6937
		7.5352		9.7981	10.1412
		7.5196		8.9504	12.1186
		8.0957		7.9899	9.341
		7.7271		10.6701	8.7012
		8.4852		8.427	8.2592
		7.0138		9.4676	10.0444
		7.4829		10.7099	11.4731
		7.1116		6.3273	8.4396
		8.564		9.0233	9.5983
		6.8556		8.9281	12.0364
		5.9751		9.4584	8.7984
		7.7826		9.3859	8.5565
		8.1265		9.7559	8.2953
		7.3655		10.5838	10.0576
		7.3004		8.8578	7.1782
		8.7553		10.7943	9.7424
		8.4992		9.8385	8.1571
		7.7112		9.4198	11.0009
		7.6768		9.844	10.8492
		8.0869		10.5247	9.7381
		6.17		9.2675	9.6485
		6.3492		8.1857	8.9665
		6.2941		10.0707	9.4383
		8.1365		7.0845	10.2129
		6.5171		9.0475	7.7403
		7.645		9.2287	9.7
		8.8575		10.0501	9.2204
		7.9092		9.0509	10.3081
		6.7711		11.8468	9.3866
		9.3308		10.1141	11.5252
		6.3521		8.6242	11.9409
		7.0808		7.392	9.5138
		8.4695		10.289	12.2944
		7.9008		7.9441	8.4316
		6.9118		10.6859	10.4563
		7.2127		10.5829	9.376
		6.726		8.6154	10.8724
		6.6782		9.6665	8.5928
		5.838		8.0052	9.7679
				8.8759	10.0901
				11.5358	9.8071
				11.1115	9.6772
				11.0251	9.8899
				11.6948	7.9603
				10.8741	8.352
				8.4888	10.5211
				10.5405	8.0844
				10.4767	8.0307
				9.6683	6.7233
				9.1618	9.2465
				9.2424	10.1759
				10.3659	7.2151
				9.1389	12.1293
				9.8048	8.8317
				11.6123	8.8796
				10.947	11.6543
				10.1114	8.0785
				11.9727	7.9488
				9.733	9.5356
				11.32	7.7288
				10.3262	9.1544
				10.2151	10.5607
				8.9415	8.684
				11.443	9.8977
				11.0598	9.6549
				10.2131	8.4869
				10.7183	10.6272
				10.2645	10.1869
				6.6045	10.2821
				10.1358	7.4145
				9.8499	11.2514
				11.0247	10.4007
				7.3384	9.0141
				8.1515	7.3864
				9.7188	9.44
				11.8193	9.3557
				8.6511	10.6618
				9.3116	8.8805
				10.8879	9.3497
				10.076	10.8244
				10.209	8.0337
				11.6032	9.4379
				8.0999	8.6246
				10.1141
				9.4853
				9.8623
				10.379
				9.3304
				8.7382
				9.3686
				8.4311
				10.1036
				9.7878
				11.7764
				8.2014
				10.0991
				8.569
				10.2225
				9.2423
				10.1064
				8.8201
				8.2394
				9.9171
				8.573
				10.1649
				7.8945
				10.7797
				8.5454
				9.739
				8.9349
				8.9031
				6.77
				9.6513
				9.2059
				10.8243
				8.3008
				9.7605
				9.0284
				8.847
				8.6247
				10.0824
				9.9643
				8.5781
				10.3673
				8.6864
				8.4016
				8.5234
				9.4573
				9.4193
				10.4357
				9.4364
				9.6501
				9.2731
				11.7579
				8.7276
				7.0426
				11.256
				10.8828
				8.8341
				9.6923
				8.5133
				8.5269
				8.6433
				9.9583
				9.5392
				9.4472
				9.1244
				8.9439
				9.0463
				9.3288
				9.9779
				9.4108
				8.4724
				10.2655
				10.0583
				11.0741
				8.2528
				8.1131
				10.3575
				10.9988
				9.6174
				10.4949
				9.516
				9.7123
				10.6062
				10.6843
				8.8245
				9.1647
				11.8285
				10.1527
				9.4478
				10.6488
				9.8045
				10.9745
				8.9177
				10.1164
				10.5064
				9.3314
				9.5753
				8.0332
				10.8369
				7.4624
				10.0309
				7.7764
				9.8464
				8.5928
				10.1908
				10.5242
				10.386
				8.0325
				10.4024
				8.8849
				9.4038
				9.0195
				9.88
				10.075
				8.5788
				9.7868
				7.719
				9.6813
				9.7574
				11.2569
				12.2917
				10.3234
				8.7693
				10.1124
				10.1505
				10.7565
				11.0018
				8.9658
				8.8823
				11.8984
				10.324
				9.5814
				9.0682
				11.0997
				9.4175
				9.1831
				9.2706
				11.3841
				10.3546
				10.0024
				11.0648
				9.6876
				10.6332
				10.6573
				8.6954
				9.0134
				10.0243
				10.2866
				9.9744
				10.7741
				11.3736
				9.6131
				9.2171
				10.2271
				9.3561
				8.7512
				10.0775
				10.4533
				9.1967
				9.7395
				9.5911
				12.3725
				9.9783
				9.6579
				8.7451
				8.8506
				8.6451
				10.0581
				7.4346
				9.2498
				9.1794
				9.677
				8.3413
				10.2671
				9.7475
				9.2023
				9.8689
				10.6264
				9.3591
				9.0126
				10.1164
				11.199
				9.3136
				9.3063
				10.1081
				11.8865
				9.4862
				8.2211
				10.3984
				11.2964
				9.3657
				9.5883
				10.4713
				10.2133
				10.2031
				10.0072
				8.8371
				10.4883
				8.3472
				8.8422
				9.5799
				8.344
				7.835
				10.0044
				8.0401
				9.2595
				9.511
				8.9332
				10.7762
				12.9759
				10.8264
				9.6493
				10.9604
				9.1338
				10.8845
				9.2199
				10.3388
				9.1535
				11.3443
				9.5196
				9.1571
				8.9004
				9.3224
				8.3472
				7.7764
				12.0045
				9.7204
				9.7242
				8.1698
				10.731
				8.6332
				6.8372

## Sheet: Fig 6C
		ZFX Expression
		Basal	HER2	Luminal A	Luminal B	Normal Like
		10.109	10.5464	10.3696	9.9119	9.8596
		10.0178	9.4703	10.2369	9.8342	10.3191
		8.6324	9.3253	9.3976	10.6299	9.1989
		8.6675	9.2081	9.2816	9.9137	10.2502
		8.9803	8.8068	10.0541	9.091	10.3165
		9.2157	9.0279	10.3612	9.302	10.0078
		9.4636	10.287	9.1455	9.7637	9.8497
		9.1361	9.7461	9.5734	9.3235	10.245
		9.2364	9.3392	9.3738	8.5684	10.6529
		9.2354	9.6986	9.1828	10.9021	9.6074
		9.7162	9.7316	9.2768	9.2316	9.6977
		10.1488	10.8682	8.9928	9.8734	10.659
		9.4112	9.8255	9.7762	10.5328	9.8459
		8.5406	10.9172	10.4968	10.6606	9.0511
		9.275	9.721	10.0079	10.511	9.9929
		9.0295	10.1541	9.796	10.0005	9.614
		8.8122	9.0894	11.316	10.4422	10.1266
		10.1347	9.6128	9.8775	10.5553	9.4708
		10.2425	8.3804	9.8829	9.9513	10.2614
		8.6378	9.7086	9.9832	9.4557	9.5799
		9.9463	9.4889	10.7532	11.0202	9.9624
		9.6417	9.7938	9.8375	9.4424	10.0073
		8.4752	10.4848	11.7085	10.1886	9.7189
		10.5736	9.679	10.7089	10.2084
		10.5613	11.3399	9.549	9.3627
		10.9395	9.4281	10.1689	9.8707
		9.5336	9.2289	9.3479	9.9489
		9.2962	9.414	9.3721	9.7561
		9.5423	8.856	10.2549	9.8691
		9.9337	9.7347	9.8501	9.4615
		9.235	9.3272	9.5747	9.2177
		9.1375	10.3442	10.4587	9.1676
		9.8458	10.3267	10.7122	9.9414
		9.2251	9.7201	10.0404	9.7592
		9.3307	10.0988	9.9571	10.9573
		9.7689	9.7146	10.6832	9.3335
		8.8814	9.8403	10.598	10.5194
		8.5149	9.5733	10.2304	10.204
		10.21	9.5542	10.1623	9.9843
		8.8943	9.3051	10.1183	9.8047
		9.8455	9.9864	9.8848	9.9322
		8.9852	9.6962	10.1991	10.319
		9.1349	9.4716	9.8483	10.1059
		8.6401	9.0982	9.9787	10.952
		9.7316	9.1587	10.0723	10.3464
		10.2424	9.9912	11.4707	10.5066
		8.7584	8.9994	10.2419	11.8589
		8.2553	9.2443	10.4241	8.9327
		6.6913	9.9176	10.4172	10.6552
		10.2765	9.5228	9.8088	9.6475
		10.1735	9.4832	10.0644	10.3511
		9.6914	10.5151	10.4168	10.5364
		8.3854	9.8238	10.7561	9.4941
		8.6176	10.1609	10.8223	9.0748
		9.175	11.143	10.9513	8.6922
		9.3257	10.0027	9.3026	9.7503
		10.3334	9.1024	10.5009	9.7833
		9.6727	9.2785	9.6827	10.5536
		10.2982	9.2742	10.9361	9.8828
		8.8718	9.6259	9.57	9.7984
		10.2701	8.9919	10.2297	9.4731
		9.6112	10.5955	10.6442	11.3547
		9.078	10.0248	10.7745	7.9448
		9.6853	9.36	9.649	11.1728
		9.6821	9.2721	12.1013	10.4068
		10.5543	9.0099	10.5227	11.7325
		8.6011	9.7207	9.6162	9.5005
		8.468		10.1313	9.9182
		9.232		10.2642	10.8347
		9.1752		10.5866	9.9948
		8.6915		10.4097	10.3235
		8.6311		10.3997	10.0359
		10.1347		10.4683	10.2766
		9.7333		9.5157	11.4889
		9.3364		9.7291	12.0258
		10.1593		10.1551	10.3122
		9.2858		9.8818	10.5443
		9.6006		9.9093	9.9952
		9.9383		10.244	9.9488
		9.3848		10.2661	10.4715
		10.275		9.4248	9.7179
		10.4558		11.1022	9.2387
		9.2607		9.9973	8.7798
		9.2764		10.5895	10.7565
		7.2649		10.051	10.0961
		9.1755		9.9528	10.2596
		9.0853		9.4962	9.4944
		8.528		10.1575	10.885
		9.982		10.1951	9.6826
		9.6294		10.3206	10.1645
		9.6356		9.9079	11.597
		9.949		9.4058	9.5077
		8.9721		10.046	9.0741
		8.881		10.4352	9.2846
		9.2517		9.9258	11.6263
		9.3056		9.9484	9.7987
		8.7982		9.9396	9.6782
		9.7756		9.7443	10.0203
		10.0586		10.1197	8.9115
		10.087		10.2012	9.4025
		8.8269		10.4117	8.3141
		9.4436		11.2528	10.9413
		10.2294		10.759	9.9207
		8.9736		9.7315	9.2795
		10.6277		10.3482	9.9562
		10.0837		9.8382	11.0835
		10.4249		10.1655	10.5523
		9.8989		9.6906	10.1329
		10.1974		10.0242	9.9233
		9.6084		8.2123	10.1415
		10.187		10.549	10.2608
		8.4979		10.0963	10.5919
		9.1654		9.4289	9.9479
		9.9331		9.7751	9.5307
		8.7134		9.8308	8.9231
		9.4552		9.9476	9.3282
		10.0405		9.1261	9.4653
		9.6832		11.3511	9.4626
		10.0624		9.7331	9.3361
		10.1728		9.7064	10.0857
		9.1464		10.1577	9.7201
		9.3557		9.4664	10.3471
		7.7724		9.6393	9.7596
		9.1627		9.8875	9.9393
		9.0794		9.6545	10.1685
		9.044		8.4369	10.0326
		8.7071		10.451	9.6708
		10.0666		9.9237	10.2064
		9.6872		10.2131	10.5525
		9.8074		10.2128	11.5203
		8.5111		12.6041	10.5712
		10.6766		9.7413	10.5745
		8.1089		9.4355	10.3383
		9.6256		8.3428	10.1166
		8.8935		10.1368	10.024
		9.6411		9.2535	11.6682
		9.0168		10.1472	9.7348
		8.9583		9.7172	10.5728
		9.1447		9.489	9.7154
		8.7806		11.038	8.7063
		9.533		9.5629	10.6335
				10.1175	9.9854
				11.1155	10.115
				10.4537	9.2476
				10.668	9.0818
				10.3318	8.4848
				12.2185	10.0059
				10.5041	9.0947
				10.3274	10.205
				10.2785	9.9916
				10.191	8.2705
				9.7033	8.6788
				9.0352	9.2632
				9.6597	9.0314
				11.2834	9.9091
				10.5402	9.9488
				11.2966	9.2543
				10.6933	10.7434
				10.3738	10.0397
				10.5937	11.3012
				10.7201	10.6485
				10.3911	9.4965
				11.2558	9.7857
				9.9293	10.4726
				10.5387	9.9365
				11.9765	10.0396
				10.6031	9.9478
				10.548	10.5848
				10.3861	11.2346
				10.0138	9.417
				9.1785	9.4253
				10.1613	8.9927
				8.4561	10.8714
				10.9691	10.0696
				7.5808	10.1411
				8.9932	8.8974
				9.9696	10.9449
				10.6052	11.0954
				9.4247	11.8455
				9.7726	9.7013
				8.9376	9.3686
				10.0468	9.4239
				9.4065	9.5862
				9.5282	9.231
				10.0792	10.1999
				10.5593
				9.6766
				9.9598
				10.1567
				9.2703
				8.2006
				9.719
				10.1051
				9.4722
				9.8863
				11.3434
				9.431
				9.9953
				9.2851
				9.5908
				10.1997
				9.1119
				9.9744
				12.1839
				10.2071
				9.7593
				10.3871
				9.5545
				9.9987
				9.5406
				9.358
				10.7053
				10.7836
				8.9699
				11.2513
				10.0146
				9.6827
				10.4853
				9.707
				9.5924
				9.8762
				10.024
				9.6515
				9.7673
				9.5357
				10.1492
				9.5707
				9.585
				9.2832
				10.4721
				9.7673
				10.3209
				10.5038
				10.4235
				9.9394
				10.0812
				9.8289
				10.1126
				10.3505
				9.7152
				9.1891
				9.1472
				9.4665
				9.0929
				8.9132
				9.4715
				10.2537
				10.0106
				11.4036
				10.4167
				9.7464
				10.0763
				9.8511
				9.9543
				9.1623
				9.7471
				9.8612
				10.0461
				9.6156
				9.9473
				10.5655
				11.0173
				10.4796
				10.2958
				9.9708
				11.2454
				10.8459
				10.0434
				10.8445
				9.9596
				10.644
				10.3095
				10.3467
				9.3522
				10.4204
				10.3228
				10.393
				10.2094
				10.8081
				9.2707
				9.4545
				10.416
				9.8165
				8.8506
				9.9794
				10.9778
				10.4755
				10.3519
				10.8747
				10.2322
				10.0013
				9.8643
				11.3804
				10.0249
				10.3398
				10.8525
				10.206
				10.793
				9.626
				9.3008
				8.6659
				10.2826
				10.3836
				10.0242
				10.6866
				10.1409
				10.4855
				10.6057
				10.2381
				10.2469
				10.56
				10.408
				10.3023
				10.3425
				10.4831
				11.8308
				9.2783
				10.088
				10.6218
				10.1204
				10.1574
				10.0779
				10.1219
				9.7034
				10.8937
				10.0902
				10.1963
				10.1523
				9.4634
				10.0388
				9.3559
				9.2381
				10.2033
				10.6693
				9.7777
				10.6257
				10.5098
				10.1233
				9.8589
				10.4518
				11.1725
				10.5244
				9.9844
				9.7752
				10.267
				11.9132
				10.0986
				8.7278
				9.1372
				10.2401
				9.0476
				10.2577
				8.4568
				9.4657
				9.5809
				9.4254
				9.8436
				10.327
				10.1811
				9.8417
				11.8333
				10.121
				10.2405
				9.9178
				9.8406
				10.2373
				11.5889
				10.9086
				10.0887
				11.0988
				9.562
				9.4696
				11.7966
				9.8581
				9.744
				10.5127
				9.945
				10.5387
				10.0539
				10.9662
				9.4867
				10.3762
				9.7521
				10.2222
				9.9023
				10.8789
				8.6953
				10.4686
				10.0072
				10.3283
				10.3874
				10.6766
				10.3242
				10.0495
				10.2774
				10.1397
				10.9973
				8.8253
				10.0338
				9.2616
				10.3347
				9.2551
				9.9991
				10.0326
				9.4723
				10.439
				10.0741
				9.6082
				8.9514
				8.5347
				9.9256
				9.5798
				9.1362
				10.8423
				9.442
				8.7921

## Sheet: Fig 6D
		UGCG vs ER Status
		ER-negative	ER-positive
		8.648	7.3583
		7.4869	10.7415
		7.5089	9.8974
		7.2414	7.9046
		6.2321	9.326
		8.5211	8.769
		7.1195	9.476
		5.6392	7.9385
		7.301	9.4784
		8.0747	10.6042
		5.8228	9.0625
		6.7086	10.0613
		7.2177	11.6089
		8.3991	8.1218
		8.7922	8.6395
		8.1816	9.1981
		6.9565	9.7419
		7.3733	9.0638
		5.8925	9.7868
		6.773	11.3327
		7.9581	11.2453
		8.3325	10.3898
		8.2771	8.568
		9.3876	7.0374
		7.3341	6.1242
		6.7517	9.3497
		6.9786	9.2228
		9.1085	10.8018
		8.6227	10.7203
		8.0821	9.4177
		8.1684	10.7378
		7.3574	11.375
		6.8423	9.524
		7.7876	12.4938
		7.7979	11.6678
		7.4575	11.0165
		8.0969	9.8842
		8.1381	10.3262
		7.0888	7.8063
		5.4081	11.0314
		8.1478	9.2501
		6.5718	7.8969
		7.6943	10.2899
		6.4828	9.0061
		8.2204	9.5789
		7.4837	9.9637
		7.0122	9.4628
		9.3859	8.7788
		8.8578	11.5644
		7.3361	10.4861
		8.2567	10.4054
		8.2173	9.4918
		7.7542	9.8475
		7.5655	10.7819
		8.0526	7.2665
		4.894	9.3129
		6.9421	10.2184
		9.4259	9.5314
		7.1332	12.3074
		8.2491	9.4641
		8.0813	11.074
		4.3504	10.115
		8.0466	10.9156
		8.2857	9.9908
		6.6828	11.4097
		7.4461	9.7662
		7.619	11.5251
		8.0657	10.5612
		7.8266	10.3122
		7.2014	10.8878
		10.0493	11.3116
		7.1911	9.5572
		9.0933	8.4915
		8.9273	8.2123
		6.481	9.15
		7.3384	11.7697
		9.2723	7.0501
		7.3217	10.1829
		7.1322	9.7465
		10.8879	10.5886
		11.6032	11.3266
		7.9734	10.6563
		8.5889	8.5995
		7.6696	9.0556
		6.5706	10.0283
		7.5915	7.6042
		6.8231	8.4665
		9.0936	10.1682
		8.3813	9.4782
		7.221	9.0212
		7.3753	9.2851
		7.0137	11.5426
		8.2964	10.7266
		8.2716	10.7233
		6.8526	8.4808
		5.0138	12.4213
		7.841	9.7483
		7.4934	11.0314
		7.1351	8.9415
		6.058	9.3629
		7.309	11.4787
		7.0777	9.1995
		8.8466	9.6746
		8.1299	7.9251
		10.6843	10.7258
		8.6344	8.912
		7.6772	11.8017
		8.1198	9.5985
		10.0444	8.7454
		8.5448	8.5194
		7.7301	7.8558
		7.915	11.8774
		8.5406	8.438
		7.8411	8.9687
		8.7106	10.6858
		6.5747	10.6815
		7.2174	11.3168
		8.0527	11.5905
		8.9648	10.2733
		6.9946	8.6239
		7.2897	9.6425
		7.4639	10.4295
		7.9656	9.8576
		8.0534	8.9505
		7.9359	10.4644
		7.4217	9.8717
		8.364	9.3321
		7.628	9.8079
		7.211	8.5506
		7.5352	9.1448
		10.3832	9.4665
		9.0475	13.117
		8.8323	9.0407
		7.5196	9.7704
		8.0957	8.5654
		8.4852	12.2903
		7.0138	9.9317
		8.0002	11.4338
		7.7741	9.6503
		7.4829	11.6263
		7.1116	10.3124
		8.564	10.625
		6.8556	9.7594
		7.4463	9.2365
		5.9751	8.7778
		7.7826	10.3753
		7.3655	9.3745
		7.3004	8.8745
		8.7553	9.6573
		8.4992	8.181
		8.6297	8.2448
		5.3865	9.7504
		7.7112	9.2711
		8.0785	9.5145
		9.1903	9.7981
		8.0869	8.9504
		6.17	8.623
		6.3492	7.7089
		6.2941	7.0264
		8.1365	7.9899
		6.5171	10.6701
		7.645	11.4572
		8.8575	6.6094
		6.0409	8.427
		7.9092	9.4676
		6.7711	10.7099
		8.1429	6.3273
		7.0808	9.0233
		9.8915	10.83
		8.4695	8.9281
		8.5922	9.4584
		7.9008	9.7559
		6.9118	10.5838
		7.2127	9.9261
		5.7928	10.7943
		6.8348	9.8385
		6.6782	9.4198
		8.1586	9.844
		9.7204	10.5247
			5.4115
			8.4776
			11.176
			10.323
			6.7949
			9.2675
			9.0266
			8.1857
			11.5978
			10.0707
			7.0845
			9.0475
			5.346
			9.2287
			9.3242
			10.0501
			9.0509
			11.8468
			10.1141
			8.7543
			8.6242
			7.392
			10.289
			7.9441
			10.6859
			10.5829
			8.6154
			9.6665
			8.6895
			10.3746
			7.7976
			9.189
			8.4552
			12.444
			8.0052
			8.8759
			11.5358
			11.1115
			6.3783
			10.8009
			11.0251
			9.5057
			7.8858
			11.6948
			8.6847
			8.134
			10.8741
			9.0717
			8.4888
			7.0568
			9.1799
			10.5405
			10.4767
			9.6683
			8.943
			9.1618
			9.2424
			8.8912
			10.3659
			9.1389
			9.7359
			9.8048
			10.0129
			12.4839
			11.6123
			10.947
			11.6944
			10.1114
			11.9727
			7.295
			12.2435
			9.2341
			9.733
			11.32
			10.2151
			8.6965
			8.6627
			8.4628
			8.9415
			9.5574
			11.443
			6.6045
			9.8499
			7.5432
			11.0247
			8.1515
			9.7188
			7.9505
			11.8193
			7.9952
			8.6511
			9.3116
			7.3636
			10.076
			9.7016
			10.209
			8.0999
			10.1141
			8.1914
			9.4853
			9.8623
			10.379
			10.1571
			9.3241
			9.3304
			8.7382
			9.3686
			8.4311
			8.346
			10.1036
			13.0189
			9.7878
			9.3004
			8.1235
			8.2014
			10.0991
			8.569
			10.2225
			9.2423
			10.1064
			8.8201
			8.0964
			8.2394
			9.9171
			8.573
			11.2475
			9.51
			10.1649
			7.8945
			10.7797
			8.5454
			9.739
			8.9349
			8.9031
			6.77
			9.6513
			8.8593
			9.1507
			9.2059
			8.9772
			10.3482
			10.7118
			10.8243
			8.3008
			9.7605
			9.0284
			8.847
			9.0219
			8.6247
			10.0824
			9.9643
			8.5781
			10.3673
			8.6864
			8.4016
			8.5234
			9.4573
			9.4193
			10.4357
			9.4364
			9.6501
			9.2731
			11.7579
			8.7276
			7.0426
			11.1288
			11.256
			10.8828
			8.8341
			9.6923
			8.5133
			8.5269
			8.6433
			9.9583
			9.5392
			9.4472
			8.3225
			6.9808
			9.1244
			8.9439
			9.0463
			8.6699
			11.6363
			9.3288
			8.8275
			10.6937
			9.9779
			9.4108
			8.4724
			10.2655
			10.0583
			11.0741
			8.2528
			8.1131
			10.1412
			10.3575
			10.9988
			9.1012
			9.6174
			12.1186
			10.4949
			9.516
			9.7123
			10.6062
			8.7489
			8.8245
			9.1647
			9.341
			11.8285
			8.7012
			10.1527
			8.2592
			9.4478
			10.6488
			9.8045
			10.9745
			11.4731
			8.4396
			8.9177
			10.1164
			9.5983
			8.7984
			10.5064
			8.5565
			9.5753
			8.0332
			8.8735
			8.2953
			10.0576
			10.8369
			7.1782
			10.0309
			7.7764
			6.8265
			9.8464
			9.7424
			8.5928
			8.1571
			11.0009
			10.8492
			10.1908
			9.7381
			9.6485
			10.5242
			10.386
			8.9665
			9.4383
			7.7403
			10.4024
			8.8849
			9.4038
			9.0195
			9.7
			9.2204
			9.88
			10.3081
			9.3866
			11.5252
			10.075
			11.9409
			9.5138
			7.7271
			8.5788
			9.7868
			7.719
			12.2944
			9.6813
			8.4316
			10.4563
			9.376
			9.7574
			11.2569
			12.2917
			10.3234
			8.7693
			10.1124
			10.8724
			10.1505
			7.674
			8.5928
			10.7565
			11.0018
			9.7679
			10.0901
			8.9658
			8.8823
			11.8984
			9.8071
			10.324
			9.6772
			9.8899
			7.9603
			9.5814
			9.0682
			11.0997
			9.4175
			9.1831
			8.352
			9.2706
			10.5211
			11.3841
			10.3546
			8.0844
			10.0024
			8.4932
			9.3929
			8.0307
			11.0648
			9.6876
			6.7233
			10.6332
			10.6573
			9.2465
			8.6954
			10.1759
			9.0134
			10.0223
			7.2151
			8.1265
			10.0243
			8.7416
			10.2866
			9.9744
			12.1293
			10.7741
			8.8317
			11.3736
			9.6131
			9.2171
			11.2317
			10.2271
			9.3561
			8.7512
			10.0775
			8.8796
			10.4533
			9.1967
			9.7395
			9.5911
			12.3725
			11.6543
			12.0927
			9.9783
			9.6579
			8.7451
			8.8506
			8.6451
			10.0581
			7.4346
			9.2498
			9.1794
			9.677
			8.3413
			10.2671
			9.7475
			9.2023
			7.6768
			9.8689
			10.6264
			9.3591
			9.0126
			10.1164
			9.3063
			10.1081
			7.9488
			9.5356
			11.8865
			7.7288
			9.4862
			8.2211
			9.1544
			9.3657
			8.3472
			10.1869
			9.5799
			10.2821
			7.4145
			11.2514
			8.9332
			10.7762
			9.44
			8.9346
			12.9759
			10.8264
			9.6493
			10.9604
			9.3557
			10.6618
			8.8805
			9.3497
			10.8244
			9.1338
			10.8845
			9.2199
			10.3388
			9.1535
			11.3443
			9.5196
			10.2955
			9.1571
			8.9004
			9.4379
			8.3472
			7.7764
			12.0045
			9.7242
			8.1698
			10.731
			8.6332
			8.6246

## Sheet: Fig 6E
			ZFX vs ER Status
			ER-negative	ER-positive
			10.0541	9.8596
			10.109	10.3696
			10.0178	10.2369
			8.6324	9.3976
			8.6675	9.2816
			8.9803	9.9119
			9.2157	10.3612
			9.4636	9.1455
			10.5464	9.8342
			9.1361	9.5734
			9.2364	9.3738
			9.2081	10.6299
			9.2354	9.1828
			8.8068	9.4703
			9.7162	9.9137
			10.1488	10.3191
			9.4112	9.2768
			9.0279	8.9928
			8.5406	9.7762
			9.275	10.4968
			8.8122	10.0079
			10.1347	9.796
			10.3165	9.091
			10.2425	9.3253
			8.6378	7.1392
			9.9463	9.1989
			9.6417	11.316
			10.5736	9.302
			10.5613	9.8775
			10.9395	9.8829
			9.5336	9.9832
			9.2962	10.7532
			9.5423	9.8375
			9.9337	11.7085
			9.235	10.7089
			9.7316	9.549
			10.9172	10.1689
			9.721	9.3479
			9.0894	9.7637
			9.2251	9.3721
			9.3307	9.3235
			8.6065	8.5684
			9.7689	10.2549
			8.5149	10.9021
			9.6128	9.8501
			10.21	9.5747
			8.8943	10.4587
			9.7751	10.7122
			9.1261	10.0404
			9.8455	9.9571
			9.6977	10.6832
			8.3804	9.2316
			8.9852	9.8734
			9.1349	10.598
			9.7086	9.0295
			8.6401	10.2502
			9.7316	10.2304
			10.2424	10.5328
			8.7584	10.1623
			9.4889	10.6606
			8.2553	10.511
			6.6913	10.1183
			10.2765	9.8848
			9.6914	10.0005
			8.3854	10.1991
			8.6176	10.0078
			9.175	10.4422
			9.3257	10.5553
			9.6727	9.8483
			8.8718	9.9513
			10.2701	11.4707
			9.6112	10.2419
			10.4848	9.4557
			9.6821	10.4172
			9.232	9.8088
			7.5808	10.0644
			9.4281	8.4752
			8.6915	11.0202
			8.6311	10.4168
			8.9376	10.7561
			9.5282	10.8223
			9.414	10.9513
			10.1347	10.1886
			9.7333	10.2084
			9.3364	9.3627
			10.1593	9.57
			9.2858	10.2297
			9.6826	10.6442
			9.6006	10.7745
			9.9383	10.287
			9.3633	9.649
			9.3848	9.8707
			10.275	12.1013
			10.4558	9.9489
			9.2764	9.7561
			7.2649	10.0109
			9.3272	9.8691
			9.1755	9.4615
			9.0853	10.5227
			8.528	9.2177
			9.982	9.1676
			9.6294	9.6162
			9.6356	10.1271
			9.7201	9.7461
			10.0434	10.1313
			9.949	9.9414
			8.9721	9.7592
			8.881	9.8497
			10.1329	10.9573
			10.1266	9.3392
			9.8403	9.6986
			9.5733	10.2642
			9.5542	9.3335
			9.3056	10.5194
			9.9864	10.5866
			8.7982	10.4097
			9.7756	10.3997
			9.6962	10.4683
			9.4716	9.5157
			9.1587	10.8682
			10.0586	10.204
			9.9912	9.9843
			8.9994	9.7291
			9.2443	10.1551
			9.5228	9.8818
			10.087	9.9093
			9.4832	9.8047
			8.8269	10.244
			9.4436	10.5802
			10.2294	9.8255
			10.5151	9.9322
			9.8238	10.2661
			10.1609	10.319
			8.9736	10.1059
			10.6277	10.952
			10.4249	10.3464
			9.8989	9.4248
			10.0027	11.1022
			10.2614	10.5066
			10.1974	9.1805
			9.6084	9.9973
			10.187	10.5895
			8.4979	10.051
			9.1024	9.9528
			9.1654	9.4962
			9.9331	10.1575
			9.4552	10.1951
			10.0405	10.3206
			9.6832	9.9079
			10.0624	10.1541
			9.6259	10.2012
			7.9875	8.9327
			10.1728	10.4117
			10.0397	11.2528
			8.9919	10.759
			9.3557	9.7315
			7.7724	10.6552
			9.1627	9.6475
			9.0794	10.3511
			9.044	10.3482
			8.7071	9.8382
			10.0666	10.5364
			9.6872	8.8814
			9.0695	10.1655
			9.8074	9.6906
			8.5111	10.0242
			9.36	8.2123
			9.6256	10.549
			9.8437	9.4941
			8.8935	10.0963
			9.9624	9.4289
			9.6411	9.8308
			9.0168	9.9476
			8.9583	9.0748
			9.0099	11.3511
			9.7189	9.7331
			8.7806	9.7064
			9.7207	10.1577
			9.9256	9.4664
				8.6922
				9.7503
				9.7833
				10.6529
				9.6074
				9.6393
				10.5536
				9.8875
				9.8828
				9.6545
				8.4369
				10.451
				7.9256
				9.9237
				9.7984
				10.2131
				10.2128
				12.6041
				9.7413
				9.4731
				9.4355
				8.3428
				10.1368
				9.2535
				10.1472
				9.7172
				9.489
				11.038
				10.659
				11.3547
				7.9448
				11.1728
				10.4068
				11.7325
				9.5629
				10.1175
				11.1155
				10.4537
				10.1735
				9.5005
				10.668
				9.9182
				10.8347
				10.3318
				9.7938
				9.9948
				12.2185
				10.3235
				10.5041
				10.3334
				10.2982
				10.3274
				10.2785
				10.191
				9.8459
				9.7033
				9.0352
				9.2081
				9.6597
				11.2834
				10.0359
				10.5402
				10.2766
				11.4889
				11.2966
				10.6933
				12.0258
				10.3738
				10.5937
				9.078
				10.3122
				10.5443
				10.7201
				10.3911
				9.9293
				9.9952
				9.9488
				9.6853
				10.5387
				9.679
				11.9765
				9.1785
				8.4561
				9.2387
				10.9691
				8.9932
				9.9696
				9.1752
				10.6052
				8.7798
				9.4247
				9.7726
				9.2289
				10.0468
				10.7565
				9.4065
				10.0792
				10.5593
				9.614
				9.6766
				9.9598
				10.1567
				10.0961
				10.2596
				9.2703
				8.2006
				9.719
				10.1051
				9.4944
				9.4722
				10.885
				9.8863
				10.1645
				8.856
				9.431
				9.9953
				9.2851
				9.5908
				10.1997
				9.1119
				9.9744
				9.7347
				12.1839
				10.2071
				9.7593
				11.597
				9.5077
				10.3871
				9.5545
				9.9987
				9.5406
				9.358
				10.7053
				10.7836
				8.9699
				11.2513
				9.0741
				9.2846
				10.0146
				11.6263
				9.7987
				9.6782
				9.6827
				10.4853
				9.707
				9.5924
				9.8762
				9.2607
				10.024
				9.6515
				9.7673
				9.5357
				10.1492
				9.5707
				9.585
				9.2832
				10.4721
				9.7673
				10.3209
				10.5038
				10.4235
				9.9394
				10.0812
				9.8289
				10.1126
				10.0203
				10.3505
				9.7152
				9.1891
				9.1472
				9.4665
				9.0929
				8.9132
				9.4715
				10.2537
				10.0106
				9.9516
				10.3422
				11.4036
				10.4167
				9.7464
				8.9115
				9.4025
				10.0763
				8.3141
				10.9413
				9.8511
				9.9543
				9.1623
				9.7471
				9.8612
				10.0461
				9.6156
				9.9473
				9.9207
				10.5655
				11.0173
				10.3442
				10.4796
				9.2795
				10.2958
				9.9708
				11.2454
				10.8459
				10.0988
				10.8445
				9.9596
				9.9562
				10.644
				11.0835
				10.3095
				10.5523
				10.3467
				9.3522
				10.4204
				10.3228
				9.9233
				10.1415
				10.393
				10.2094
				10.2608
				9.9479
				10.8081
				9.5307
				9.4545
				10.416
				9.3051
				8.9231
				9.3282
				9.8165
				9.4653
				9.9794
				10.9778
				9.0982
				10.4755
				9.4626
				10.3519
				9.3361
				10.0857
				9.7201
				10.8747
				10.3471
				9.7596
				10.2322
				10.0013
				9.9393
				10.1685
				9.6708
				11.3804
				10.0249
				10.3398
				10.8525
				10.2064
				10.5525
				10.206
				11.5203
				10.5712
				10.5745
				10.793
				10.3383
				10.1166
				10.0837
				9.626
				9.3008
				8.6659
				10.024
				10.2826
				11.6682
				9.7348
				10.5728
				10.3836
				10.0242
				10.6866
				10.1409
				10.4855
				10.6057
				9.7154
				10.2381
				11.143
				8.7063
				10.2469
				10.56
				10.6335
				9.9854
				10.408
				10.3023
				10.3425
				10.115
				10.4831
				9.2476
				9.0818
				8.4848
				11.8308
				9.2783
				10.088
				10.6218
				10.1204
				10.0059
				10.1574
				9.0947
				10.0779
				10.1219
				10.205
				9.7034
				9.4241
				9.5799
				9.9916
				10.8937
				10.0902
				8.2705
				10.1963
				10.1523
				8.6788
				9.4634
				9.2632
				10.0388
				9.2785
				9.0314
				8.7134
				9.3559
				9.2742
				9.2381
				10.2033
				9.9091
				10.6693
				9.9488
				9.7777
				10.6257
				10.5098
				11.9655
				10.1233
				9.8589
				10.4518
				11.1725
				9.2543
				10.5244
				9.9844
				9.7752
				10.267
				11.9132
				10.7434
				11.1187
				10.0986
				8.7278
				9.1372
				10.2401
				9.0476
				10.2577
				8.4568
				9.4657
				9.5809
				9.4254
				9.8436
				10.327
				10.1811
				9.8417
				9.1464
				11.8333
				10.121
				10.2405
				9.9178
				9.8406
				10.9086
				10.0887
				11.3012
				10.6485
				11.0988
				9.4965
				9.562
				9.4696
				9.7857
				9.744
				9.7521
				9.417
				9.9023
				9.4253
				8.9927
				10.8714
				10.6766
				10.3242
				10.9449
				9.0226
				10.0495
				10.2774
				10.1397
				10.9973
				11.0954
				11.8455
				9.7013
				9.3686
				9.4239
				8.8253
				10.0338
				9.2616
				10.3347
				9.2551
				9.9991
				10.0326
				10.0073
				9.4723
				10.439
				9.231
				9.6082
				8.9514
				8.5347
				9.5798
				9.1362
				10.8423
				9.442
				10.1999

## Sheet: Fig 6F
			UGCG vs PR Status
			ER-negative	ER-positive
			7.3583	10.7415
			7.4869	9.8974
			7.9385	7.9046
			7.5089	9.326
			7.2414	8.648
			6.2321	8.769
			8.5211	9.476
			7.1195	9.4784
			5.6392	10.6042
			7.301	9.0625
			8.0747	10.0613
			11.3327	11.6089
			7.0374	8.1218
			5.8228	8.6395
			6.7086	9.1981
			7.2177	9.7419
			8.3991	9.0638
			7.8063	9.7868
			8.7922	11.2453
			7.8969	10.3898
			8.1816	8.568
			6.9565	6.1242
			7.3733	9.3497
			5.8925	9.2228
			6.773	10.8018
			10.4054	10.7203
			7.2665	9.4177
			9.3129	10.7378
			7.9581	11.375
			9.5314	9.524
			9.4641	12.4938
			8.3325	11.6678
			8.2771	11.0165
			10.3122	9.8842
			7.3341	10.3262
			9.5572	11.0314
			8.2123	9.2501
			6.7517	10.2899
			11.7697	9.0061
			7.0501	9.5789
			9.1085	9.9637
			8.6227	9.4628
			11.3266	8.7788
			8.0821	11.5644
			8.1684	10.4861
			9.0212	9.4918
			7.3574	9.8475
			6.8423	10.7819
			10.7233	10.2184
			9.3629	12.3074
			7.9251	11.074
			8.5194	10.115
			7.8558	10.9156
			7.7979	9.9908
			7.4575	11.4097
			11.5905	9.7662
			8.6239	11.5251
			9.1448	10.5612
			8.0969	10.8878
			11.6263	9.3876
			8.1381	11.3116
			8.181	8.4915
			9.2711	9.15
			7.0888	6.9786
			5.4081	10.1829
			7.7089	9.7465
			8.1478	10.5886
			7.0264	10.6563
			6.5718	8.5995
			7.9899	9.0556
			7.6943	10.0283
			6.6094	7.6042
			6.4828	8.4665
			10.7099	10.1682
			8.2204	9.4782
			7.4837	9.2851
			8.9281	11.5426
			7.0122	10.7266
			9.7559	7.7876
			9.9261	8.4808
			10.7943	12.4213
			7.3361	9.7483
			8.2567	11.0314
			8.2173	8.9415
			7.7542	11.4787
			8.1857	9.1995
			7.5655	9.6746
			8.0526	10.7258
			11.8468	8.912
			4.894	11.8017
			6.9421	9.5985
			9.4259	8.7454
			7.1332	11.8774
			8.2491	8.438
			8.0813	8.9687
			4.3504	10.6858
			8.0466	10.6815
			8.0052	11.3168
			6.3783	10.2733
			10.8009	9.6425
			8.2857	10.4295
			9.5057	9.8576
			6.6828	8.9505
			8.134	10.4644
			7.4461	9.8717
			7.619	9.3321
			8.0657	9.8079
			7.0568	8.5506
			7.8266	9.4665
			9.1799	13.117
			8.943	9.0407
			7.2014	9.7704
			10.0493	8.5654
			7.1911	12.2903
			7.295	9.9317
			9.0933	11.4338
			8.6627	9.6503
			8.4628	10.3124
			8.9273	10.625
			6.481	9.7594
			7.3384	9.2365
			9.2723	8.7778
			7.9952	10.3753
			7.3217	9.3745
			7.1322	8.8745
			10.8879	9.6573
			11.6032	8.2448
			7.9734	9.7504
			8.5889	9.5145
			7.6696	9.7981
			6.5706	8.9504
			9.3304	8.623
			7.5915	10.6701
			13.0189	11.4572
			6.8231	8.427
			9.0936	9.4676
			8.3813	6.3273
			8.1235	10.83
			7.221	9.4584
			7.3753	9.3859
			7.0137	10.5838
			8.2964	8.8578
			7.8945	9.8385
			8.2716	9.4198
			8.9772	9.844
			10.3482	10.5247
			8.3008	5.4115
			9.0219	8.4776
			6.8526	11.176
			5.0138	10.323
			7.841	6.7949
			9.4472	9.2675
			8.9439	9.0266
			11.6363	11.5978
			8.8275	10.0707
			7.4934	7.0845
			7.1351	9.0475
			6.058	5.346
			9.1012	9.2287
			7.309	9.3242
			9.3271	10.0501
			7.0777	9.0509
			8.8466	10.1141
			8.1299	8.7543
			10.6843	8.6242
			7.6772	7.392
			8.1198	10.289
			9.8045	7.9441
			11.4731	10.6859
			8.5448	10.5829
			7.7301	8.6154
			8.5565	9.6665
			7.915	8.6895
			8.5406	10.3746
			7.8411	7.7976
			8.7106	9.189
			6.5747	8.4552
			7.2174	12.444
			8.0527	8.8759
			8.9648	11.5358
			6.8265	11.1115
			7.2897	11.0251
			7.4639	7.8858
			8.1571	11.6948
			7.9656	8.6847
			8.0534	10.8741
			7.9359	9.0717
			7.4217	8.4888
			8.364	10.5405
			7.628	10.4767
			7.211	9.6683
			7.5352	9.1618
			9.2204	9.2424
			10.3832	8.8912
			9.0475	10.3659
			8.8323	9.1389
			8.0957	9.7359
			7.7271	9.8048
			10.1505	10.0129
			8.4852	12.4839
			7.0138	11.6123
			8.0002	10.947
			9.8071	11.6944
			7.4829	10.1114
			7.1116	11.9727
			8.564	12.2435
			8.4932	9.2341
			8.0307	9.733
			6.8556	11.32
			7.4463	10.2151
			5.9751	8.6965
			7.7826	8.9415
			7.3655	9.5574
			8.7416	11.443
			12.1293	6.6045
			7.3004	9.3775
			8.7553	9.8499
			11.6543	7.5432
			8.4992	11.0247
			8.6297	8.1515
			5.3865	9.7188
			7.6768	7.9505
			8.0785	11.8193
			9.1903	9.3116
			8.0869	7.3636
			6.17	10.076
			6.3492	9.7016
			6.2941	10.209
			8.1365	8.0999
			6.5171	10.1141
			7.9092	8.1914
			9.3657	9.4853
			10.1869	9.8623
			9.5799	10.379
			6.7711	10.1571
			8.1429	9.3241
			7.0808	8.7382
			9.3497	9.3686
			10.8244	8.4311
			9.8915	8.346
			8.4695	10.1036
			8.5922	9.7878
			7.9008	9.3004
			6.9118	8.2014
			7.2127	10.0991
			9.1571	8.569
			5.7928	10.2225
			6.8348	9.2423
			6.6782	10.1064
			8.1586	8.8201
			9.7204	8.0964
			9.7242	8.2394
				9.9171
				8.573
				11.2475
				9.51
				10.1649
				10.7797
				8.5454
				9.739
				8.9349
				8.9031
				6.77
				9.6513
				8.8593
				9.1507
				9.2059
				10.7118
				10.8243
				9.7605
				9.0284
				8.847
				8.6247
				10.0824
				9.9643
				8.5781
				10.3673
				8.6864
				8.4016
				8.5234
				9.4573
				9.4193
				10.4357
				9.4364
				9.6501
				9.2731
				11.7579
				8.7276
				7.0426
				11.1288
				11.256
				10.8828
				8.8341
				9.6923
				8.5133
				8.5269
				8.6433
				9.9583
				9.5392
				8.3225
				6.9808
				9.1244
				9.0463
				8.6699
				9.3288
				10.6937
				9.9779
				9.4108
				8.4724
				10.2655
				10.0583
				11.0741
				8.2528
				8.1131
				10.1412
				10.3575
				10.9988
				9.6174
				12.1186
				10.4949
				9.516
				9.7123
				10.6062
				8.7489
				8.8245
				9.1647
				9.341
				11.8285
				8.7012
				10.1527
				8.2592
				9.4478
				10.6488
				10.0444
				10.9745
				8.4396
				8.9177
				10.1164
				9.5983
				8.7984
				10.5064
				9.5753
				8.0332
				8.8735
				8.2953
				10.0576
				10.8369
				7.1782
				10.0309
				7.7764
				9.8464
				6.9946
				9.7424
				8.5928
				11.0009
				10.8492
				10.1908
				9.7381
				9.6485
				10.5242
				10.386
				8.9665
				9.4383
				7.7403
				10.4024
				8.8849
				9.4038
				9.0195
				9.7
				9.88
				10.3081
				9.3866
				11.5252
				10.075
				11.9409
				9.5138
				7.5196
				8.5788
				9.7868
				7.719
				12.2944
				9.6813
				8.4316
				10.4563
				9.376
				11.2569
				12.2917
				10.3234
				8.7693
				10.1124
				10.8724
				7.674
				8.5928
				10.7565
				11.0018
				9.7679
				10.0901
				8.9658
				8.8823
				7.7741
				11.8984
				10.324
				9.6772
				9.8899
				7.9603
				9.5814
				9.0682
				11.0997
				9.4175
				9.1831
				8.352
				9.2706
				10.5211
				11.3841
				10.3546
				8.0844
				10.0024
				9.3929
				11.0648
				9.6876
				6.7233
				10.6332
				10.6573
				9.2465
				8.6954
				10.1759
				9.0134
				10.0223
				7.2151
				8.1265
				10.0243
				10.2866
				9.9744
				10.7741
				8.8317
				11.3736
				9.6131
				9.2171
				11.2317
				10.2271
				9.3561
				8.7512
				10.0775
				8.8796
				10.4533
				9.1967
				9.7395
				9.5911
				12.3725
				12.0927
				9.9783
				9.6579
				8.7451
				8.8506
				8.6451
				10.0581
				7.4346
				9.2498
				9.1794
				7.7112
				9.677
				8.3413
				10.2671
				9.7475
				9.2023
				9.8689
				10.6264
				9.3591
				9.0126
				10.1164
				9.3063
				10.1081
				7.9488
				8.8575
				9.5356
				6.0409
				11.8865
				7.7288
				9.4862
				8.2211
				9.1544
				8.3472
				10.2821
				7.4145
				11.2514
				8.9332
				10.7762
				9.44
				8.9346
				12.9759
				10.8264
				9.6493
				10.9604
				9.3557
				10.6618
				8.8805
				9.1338
				10.8845
				9.2199
				10.3388
				9.1535
				11.3443
				9.5196
				10.2955
				8.9004
				9.4379
				8.3472
				7.7764
				12.0045
				8.1698
				10.731
				8.6332
				8.6246

## Sheet: Fig 6G
			ZFX vs PR Status
			ER-negative	ER-positive
			9.8596	10.3696
			10.109	10.2369
			9.1455	9.3976
			10.0178	9.2816
			8.6324	10.0541
			8.6675	9.9119
			8.9803	10.3612
			9.2157	9.8342
			9.4636	9.5734
			10.5464	9.3738
			9.1361	10.6299
			10.4968	9.1828
			9.3253	9.4703
			9.2364	9.9137
			9.2081	10.3191
			9.2354	9.2768
			8.8068	8.9928
			9.7637	9.7762
			9.7162	10.0079
			8.5684	9.796
			10.1488	9.091
			9.4112	7.1392
			9.0279	9.1989
			8.5406	11.316
			9.275	9.302
			10.6832	9.8775
			9.0295	9.8829
			10.2502	9.9832
			8.8122	10.7532
			10.5328	9.8375
			10.6606	11.7085
			10.1347	10.7089
			10.3165	9.549
			9.8483	10.1689
			8.6378	9.3479
			10.2419	9.3721
			10.4172	9.3235
			9.9463	10.2549
			10.0644	10.9021
			8.4752	9.8501
			10.5736	9.5747
			10.5613	10.4587
			10.8223	10.7122
			10.9395	10.0404
			9.5336	9.9571
			10.287	9.2316
			9.2962	9.8734
			9.5423	10.598
			9.9489	10.2304
			9.2177	10.1623
			9.7461	10.511
			9.3392	10.1183
			9.6986	9.8848
			9.235	10.0005
			9.7316	10.1991
			10.4683	10.0078
			10.8682	10.4422
			9.8255	10.5553
			10.9172	9.9513
			9.1805	10.2425
			9.721	11.4707
			10.1541	9.4557
			10.4117	9.8088
			9.0894	9.6417
			9.2251	11.0202
			9.6475	10.4168
			9.3307	10.7561
			10.3511	10.9513
			8.6065	10.1886
			10.3482	10.2084
			9.7689	9.3627
			8.8814	9.57
			8.5149	10.2297
			10.0242	10.6442
			9.6128	10.7745
			10.21	9.649
			10.0963	9.8707
			8.8943	12.1013
			9.8308	9.9337
			9.0748	9.7561
			11.3511	10.0109
			9.8455	9.8691
			9.6977	9.4615
			8.3804	10.5227
			8.9852	9.1676
			9.8875	9.6162
			9.1349	10.1271
			9.7086	10.1313
			12.6041	9.9414
			8.6401	9.7592
			9.7316	9.8497
			10.2424	10.9573
			8.7584	10.2642
			9.4889	9.3335
			8.2553	10.5194
			6.6913	10.5866
			10.2765	10.4097
			9.5629	10.3997
			10.1735	9.5157
			9.5005	10.204
			9.6914	9.9843
			9.9182	9.7291
			8.3854	10.1551
			9.9948	9.8818
			8.6176	9.9093
			9.175	9.8047
			9.3257	10.244
			10.3334	10.5802
			9.6727	9.9322
			10.2982	10.2661
			9.8459	10.319
			8.8718	10.1059
			10.2701	10.952
			9.6112	10.3464
			9.078	9.4248
			10.4848	11.1022
			9.9488	10.5066
			9.6853	9.9973
			9.6821	10.5895
			9.232	10.051
			7.5808	9.9528
			9.4281	9.4962
			8.7798	10.1575
			8.6915	10.1951
			8.6311	10.3206
			8.9376	9.9079
			9.5282	10.2012
			9.414	8.9327
			10.1347	11.2528
			9.7333	10.759
			9.3364	9.7315
			9.2703	10.6552
			10.1593	9.8382
			10.885	10.5364
			9.2858	10.1655
			9.6826	9.6906
			9.6006	8.2123
			8.856	9.4941
			9.9383	9.4289
			9.3633	9.7751
			9.3848	9.9476
			10.275	9.1261
			9.5545	9.7331
			10.4558	9.7064
			11.6263	10.1577
			9.7987	9.4664
			10.4853	8.6922
			9.2607	9.7503
			9.2764	9.7833
			7.2649	10.6529
			9.3272	9.6074
			10.0106	9.6393
			10.4167	10.5536
			9.4025	9.8828
			8.3141	9.6545
			9.1755	8.4369
			9.0853	10.451
			8.528	7.9256
			10.3442	9.9237
			9.982	9.7984
			10.3267	10.2131
			9.6294	10.2128
			9.6356	9.7413
			9.7201	9.4731
			10.0434	9.4355
			8.9721	8.3428
			8.881	10.1368
			10.4204	9.2535
			9.9233	10.1472
			10.1266	9.7172
			9.8403	9.489
			9.5307	11.038
			9.5733	10.659
			9.5542	11.3547
			9.3056	7.9448
			9.9864	11.1728
			8.7982	10.4068
			9.7756	11.7325
			9.6962	10.1175
			9.4716	11.1155
			9.0982	10.4537
			10.0586	10.668
			9.9912	10.8347
			9.3361	10.3318
			8.9994	9.7938
			9.2443	12.2185
			9.5228	10.3235
			10.087	10.5041
			9.4832	10.3274
			8.8269	10.2785
			9.4436	10.191
			10.2294	9.7033
			10.5525	9.0352
			10.5151	9.2081
			9.8238	9.6597
			10.1609	11.2834
			10.6277	10.0359
			10.0837	10.5402
			10.2381	10.2766
			10.4249	11.4889
			9.8989	11.2966
			10.0027	10.6933
			10.115	12.0258
			10.1974	10.3738
			9.6084	10.5937
			10.187	10.3122
			9.4241	10.5443
			9.9916	10.7201
			8.4979	10.3911
			9.1024	9.9293
			9.1654	9.9952
			9.9331	10.5387
			9.4552	9.679
			9.2742	11.9765
			9.9091	9.1785
			10.0405	11.3399
			9.6832	8.4561
			10.7434	9.2387
			10.0624	10.9691
			9.6259	8.9932
			7.9875	9.9696
			9.1464	9.1752
			10.0397	10.6052
			8.9919	9.7726
			9.3557	9.2289
			7.7724	10.0468
			9.1627	10.7565
			9.0794	9.4065
			9.044	10.0792
			8.7071	10.5593
			9.8074	9.614
			9.744	9.6766
			9.417	9.9598
			9.9023	10.1567
			8.5111	10.0961
			9.36	10.2596
			9.6256	8.2006
			9.3686	9.719
			9.4239	10.1051
			9.8437	9.4944
			8.8935	9.4722
			9.9624	9.8863
			9.6411	10.1645
			9.0168	9.431
			8.9583	9.9953
			9.4723	9.2851
			9.0099	9.5908
			9.7189	10.1997
			8.7806	9.1119
			9.7207	9.9744
			9.9256	9.7347
			9.5798	12.1839
				10.2071
				9.7593
				11.597
				9.5077
				10.3871
				9.9987
				9.5406
				9.358
				10.7053
				10.7836
				8.9699
				11.2513
				9.0741
				9.2846
				10.0146
				9.6782
				9.6827
				9.707
				9.5924
				9.8762
				10.024
				9.6515
				9.7673
				9.5357
				10.1492
				9.5707
				9.585
				9.2832
				10.4721
				9.7673
				10.3209
				10.5038
				10.4235
				9.9394
				10.0812
				9.8289
				10.1126
				10.0203
				10.3505
				9.7152
				9.1891
				9.1472
				9.4665
				9.0929
				8.9132
				9.4715
				10.2537
				9.9516
				10.3422
				11.4036
				9.7464
				8.9115
				10.0763
				10.9413
				9.8511
				9.9543
				9.1623
				9.7471
				9.8612
				10.0461
				9.6156
				9.9473
				9.9207
				10.5655
				11.0173
				10.4796
				9.2795
				10.2958
				9.9708
				11.2454
				10.8459
				10.0988
				10.8445
				9.9596
				9.9562
				10.644
				11.0835
				10.3095
				10.5523
				10.3467
				9.3522
				10.1329
				10.3228
				10.1415
				10.393
				10.2094
				10.2608
				9.9479
				10.8081
				9.4545
				10.416
				9.3051
				8.9231
				9.3282
				9.8165
				9.4653
				9.9794
				10.9778
				10.4755
				9.1587
				9.4626
				10.3519
				10.0857
				9.7201
				10.8747
				10.3471
				9.7596
				10.2322
				10.0013
				9.9393
				10.1685
				9.6708
				11.3804
				10.0249
				10.3398
				10.8525
				10.2064
				10.206
				11.5203
				10.5712
				10.5745
				10.793
				10.3383
				10.1166
				8.9736
				9.626
				9.3008
				8.6659
				10.024
				10.2826
				11.6682
				9.7348
				10.5728
				10.0242
				10.6866
				10.1409
				10.4855
				10.6057
				9.7154
				11.143
				8.7063
				10.2469
				10.56
				10.6335
				9.9854
				10.408
				10.3023
				10.2614
				10.3425
				10.4831
				9.2476
				9.0818
				8.4848
				11.8308
				9.2783
				10.088
				10.6218
				10.1204
				10.0059
				10.1574
				9.0947
				10.0779
				10.1219
				10.205
				9.7034
				9.5799
				10.8937
				10.0902
				8.2705
				10.1963
				10.1523
				8.6788
				9.4634
				9.2632
				10.0388
				9.2785
				9.0314
				8.7134
				9.3559
				9.2381
				10.2033
				10.6693
				9.9488
				9.7777
				10.6257
				10.5098
				11.9655
				10.1233
				9.8589
				10.4518
				11.1725
				9.2543
				10.5244
				9.9844
				9.7752
				10.267
				11.9132
				11.1187
				10.0986
				8.7278
				9.1372
				10.2401
				9.0476
				10.2577
				8.4568
				9.4657
				9.5809
				10.1728
				9.4254
				9.8436
				10.327
				10.1811
				9.8417
				11.8333
				10.121
				10.2405
				9.9178
				9.8406
				10.9086
				10.0887
				11.3012
				9.6872
				10.6485
				9.0695
				11.0988
				9.4965
				9.562
				9.4696
				9.7857
				9.7521
				9.4253
				8.9927
				10.8714
				10.6766
				10.3242
				10.9449
				9.0226
				10.0495
				10.2774
				10.1397
				10.9973
				11.0954
				11.8455
				9.7013
				8.8253
				10.0338
				9.2616
				10.3347
				9.2551
				9.9991
				10.0326
				10.0073
				10.439
				9.231
				9.6082
				8.9514
				8.5347
				9.1362
				10.8423
				9.442
				10.1999

## Sheet: Fig 6H
					Low ZFX	High ZFX
				Low UGCG	60.06	39.93
				High UGCG	43.34	56.65

## Sheet: Fig 6J
							ZFX-negative	ZFX-positive
						UGCG-Negative	95.238	4.762
						UGCG-Positive	84.848	15.152

## Sheet: Fig 6K
			TUMOR										NORMAL
		UGCG	0.034182	0.049138	0.036878	0.032077	0.026213	0.020364	0.027275	0.019666	0.02485	0.022163	0.018551	0.035658	0.022877	EV	0.024643	0.007599	0.007154	0.021688	0.01483	0.00811
		ZFX	0.01791	0.013958	0.012649	0.030673	0.017928	0.010278	0.010138	0.034239	0.022842	0.014047	0.011172	0.019444	0.006894	0.006604	0.008028	0.001234	0.008503	0.01194	0.006001	0.009522
										EV: Error Value

## Sheet: Fig 6L
	Days	Vehicle						Eliglustat
	0	20.808	16.8175	9.522	36.8	10.478	5.4	19.0575	18.944	11.368	40.572	17.2405
	2	47.432	58.19	28.512	63.75	24.5	49.726	18.424	32.4	29.602	48.6	39.7535
	4	47.432	59.248	32.7015	161.604	36	87.725	25.5915	71.25	29.602	71.5275	29.4
	6	65.664	104.43	103.968	273.78	75.843	86.022	46.746	194.078	113.132	87.88	102.602
	8	161.172	104.43	191.1	387.2	131.196	382.925	47.432	275.2	157.696	113.4	127.8
	10	309.304	264.654	336.2	715.008	394.944	433.664	56.448	368.55	238.206	313.992	231.04
	12	405	422.331	460.8	773.663	496.375	533.232	75.429	410.504	287.557	334.116	367.84
	14	821.632	689.976	639.846	998.514	900	826.562	153.6	541.008	523.418	576.24	480.019

[truncated: 3 more sheets: Fig 6M, Fig 6N, Fig 6O]
